# Supplementary material for: Atypical lymphocytes in the peripheral blood of COVID-19 patients: A prognostic factor for the clinical course of COVID-19
Source: PLoS One. 2021 Nov 12;16(11):e0259910. doi: 10.1371/journal.pone.0259910 (PMC8589156; doi:10.1371/journal.pone.0259910)
Supplement: S1 Appendix — (XLSX) [file pone.0259910.s001.xlsx]

## Sheet: Clinical data
#	Age	Sex	Fever	Upper resp.	Lower resp	Constitutional	Loose stool	Olfactory / taste	Onset	Asymptomatic	Obesity	DM	HTN	COPD	CHD	Coronary	Cerebrovascular	Kidney	Chronic hepatitis	Malignancy	Treatment	Discharge (0) / Transfer (1)	Discharge date	Exam	Pneumonia / oxygen	-10	-9	-8	-7	-6	-5	-4	-3	-2	-1	day0 (admission)	1	2	3	4	5	6	7	8	9	10	11	12	13
1	51	M	-12	w/o	w/	-12	w/o	w/o	-12	0	0	1	1	0	0	0	0	0	0	0	None	0	18	WBC(/µl)	-							11660				8970			9010
1	51	M	-12	w/o	w/	-12	w/o	w/o	-12	0	0	1	1	0	0	0	0	0	0	0	None	0	18	RBC(x10^4/µl)	-							471				470			463
1	51	M	-12	w/o	w/	-12	w/o	w/o	-12	0	0	1	1	0	0	0	0	0	0	0	None	0	18	Hb(g/dl)	-							15.4				15.3			15
1	51	M	-12	w/o	w/	-12	w/o	w/o	-12	0	0	1	1	0	0	0	0	0	0	0	None	0	18	PLT (x10^4/µl)	-							21.7				41.9			45.4
1	51	M	-12	w/o	w/	-12	w/o	w/o	-12	0	0	1	1	0	0	0	0	0	0	0	None	0	18	Neu (%)	-							42				39			38
1	51	M	-12	w/o	w/	-12	w/o	w/o	-12	0	0	1	1	0	0	0	0	0	0	0	None	0	18	Lym (%)	-							50				54			54
1	51	M	-12	w/o	w/	-12	w/o	w/o	-12	0	0	1	1	0	0	0	0	0	0	0	None	0	18	N/L	-							0.84				0.722222			0.703704
1	51	M	-12	w/o	w/	-12	w/o	w/o	-12	0	0	1	1	0	0	0	0	0	0	0	None	0	18	Aty (%)	-							2				1			4
1	51	M	-12	w/o	w/	-12	w/o	w/o	-12	0	0	1	1	0	0	0	0	0	0	0	None	0	18	LDH (U/l)	-							399				317			250
1	51	M	-12	w/o	w/	-12	w/o	w/o	-12	0	0	1	1	0	0	0	0	0	0	0	None	0	18	T-Bil (mg/dl)	-							0.7				0.6			0.6
1	51	M	-12	w/o	w/	-12	w/o	w/o	-12	0	0	1	1	0	0	0	0	0	0	0	None	0	18	BUN (mg/dl)	-							14				12.7			13.4
1	51	M	-12	w/o	w/	-12	w/o	w/o	-12	0	0	1	1	0	0	0	0	0	0	0	None	0	18	Cre (mg/dl)	-							0.87				0.77			0.76
1	51	M	-12	w/o	w/	-12	w/o	w/o	-12	0	0	1	1	0	0	0	0	0	0	0	None	0	18	CRP (mg/dl)	-							10.27				0.06			0.09
1	51	M	-12	w/o	w/	-12	w/o	w/o	-12	0	0	1	1	0	0	0	0	0	0	0	None	0	18	CT	1							Infiltrate				Better
1	51	M	-12	w/o	w/	-12	w/o	w/o	-12	0	0	1	1	0	0	0	0	0	0	0	None	0	18	O2 (l/min)	0											0	0	0	0	0	0	0	0	0	0	0	0	0	0
2	34	M	-7	w/o	w/o	w/o	w/o	w/o	-7	0	0	0	0	0	0	0	0	0	0	0	Methylprednisolone	0	19	WBC(/µl)	-								5150			5290		7860		5150		8750			14650			11540
2	34	M	-7	w/o	w/o	w/o	w/o	w/o	-7	0	0	0	0	0	0	0	0	0	0	0	Methylprednisolone	0	19	RBC(x10^4/µl)	-								509			500		473		507		489			494			489
2	34	M	-7	w/o	w/o	w/o	w/o	w/o	-7	0	0	0	0	0	0	0	0	0	0	0	Methylprednisolone	0	19	Hb(g/dl)	-								15.8			15.6		14.7		15.7		15			15.4			15.3
2	34	M	-7	w/o	w/o	w/o	w/o	w/o	-7	0	0	0	0	0	0	0	0	0	0	0	Methylprednisolone	0	19	PLT (x10^4/µl)	-								14.8			18.4		21.4		29.8		37.8			45.9			44
2	34	M	-7	w/o	w/o	w/o	w/o	w/o	-7	0	0	0	0	0	0	0	0	0	0	0	Methylprednisolone	0	19	Neu (%)	-								77.4			83.2		85		79		77			71			59
2	34	M	-7	w/o	w/o	w/o	w/o	w/o	-7	0	0	0	0	0	0	0	0	0	0	0	Methylprednisolone	0	19	Lym (%)	-								14.8			10.4		11		11		14			18			31
2	34	M	-7	w/o	w/o	w/o	w/o	w/o	-7	0	0	0	0	0	0	0	0	0	0	0	Methylprednisolone	0	19	N/L	-								5.22973			8		7.72727		7.18182		5.5			3.94444			1.90323
2	34	M	-7	w/o	w/o	w/o	w/o	w/o	-7	0	0	0	0	0	0	0	0	0	0	0	Methylprednisolone	0	19	Aty (%)	-								0			0		3		5		1			2			0
2	34	M	-7	w/o	w/o	w/o	w/o	w/o	-7	0	0	0	0	0	0	0	0	0	0	0	Methylprednisolone	0	19	LDH (U/l)	-								269			384		378		337		220			231			207
2	34	M	-7	w/o	w/o	w/o	w/o	w/o	-7	0	0	0	0	0	0	0	0	0	0	0	Methylprednisolone	0	19	T-Bil (mg/dl)	-								0.4			0.4		0.5		0.3		0.4			0.5			0.6
2	34	M	-7	w/o	w/o	w/o	w/o	w/o	-7	0	0	0	0	0	0	0	0	0	0	0	Methylprednisolone	0	19	BUN (mg/dl)	-								5.4			8.9		7.4		9.2		12.8			13.1			14.4
2	34	M	-7	w/o	w/o	w/o	w/o	w/o	-7	0	0	0	0	0	0	0	0	0	0	0	Methylprednisolone	0	19	Cre (mg/dl)	-								1.14			1.37		1.1		0.73		0.7			0.89			0.91
2	34	M	-7	w/o	w/o	w/o	w/o	w/o	-7	0	0	0	0	0	0	0	0	0	0	0	Methylprednisolone	0	19	CRP (mg/dl)	-								4.24			6.31		10.81		6.96		1.07			0.17			0.05
2	34	M	-7	w/o	w/o	w/o	w/o	w/o	-7	0	0	0	0	0	0	0	0	0	0	0	Methylprednisolone	0	19	CT	1								Infiltrate					Worse							Better
2	34	M	-7	w/o	w/o	w/o	w/o	w/o	-7	0	0	0	0	0	0	0	0	0	0	0	Methylprednisolone	0	19	O2 (l/min)	3											0	3	3	3	3	2	2	2	1	0	0	0	0	0
3	49	M	-3	w/o	-1	w/o	-3	w/o	-3	0	0	0	0	0	0	0	0	0	0	0	None	0	14	WBC(/µl)	-											5650			6580			5870			4680				5480
3	49	M	-3	w/o	-1	w/o	-3	w/o	-3	0	0	0	0	0	0	0	0	0	0	0	None	0	14	RBC(x10^4/µl)	-											467			457			484			451				446
3	49	M	-3	w/o	-1	w/o	-3	w/o	-3	0	0	0	0	0	0	0	0	0	0	0	None	0	14	Hb(g/dl)	-											14.6			14.1			14.7			13.8				13.7
3	49	M	-3	w/o	-1	w/o	-3	w/o	-3	0	0	0	0	0	0	0	0	0	0	0	None	0	14	PLT (x10^4/µl)	-											21			21.6			34.3			57.7				72.8
3	49	M	-3	w/o	-1	w/o	-3	w/o	-3	0	0	0	0	0	0	0	0	0	0	0	None	0	14	Neu (%)	-											79.3			82			63			48				47
3	49	M	-3	w/o	-1	w/o	-3	w/o	-3	0	0	0	0	0	0	0	0	0	0	0	None	0	14	Lym (%)	-											12.7			15			25			38				41
3	49	M	-3	w/o	-1	w/o	-3	w/o	-3	0	0	0	0	0	0	0	0	0	0	0	None	0	14	N/L	-											6.24409			5.46667			2.52			1.26316				1.14634
3	49	M	-3	w/o	-1	w/o	-3	w/o	-3	0	0	0	0	0	0	0	0	0	0	0	None	0	14	Aty (%)	-											0			0			2			2				1
3	49	M	-3	w/o	-1	w/o	-3	w/o	-3	0	0	0	0	0	0	0	0	0	0	0	None	0	14	LDH (U/l)	-											215			269			295			267				213
3	49	M	-3	w/o	-1	w/o	-3	w/o	-3	0	0	0	0	0	0	0	0	0	0	0	None	0	14	T-Bil (mg/dl)	-											0.5			0.5			0.6			0.6				0.6
3	49	M	-3	w/o	-1	w/o	-3	w/o	-3	0	0	0	0	0	0	0	0	0	0	0	None	0	14	BUN (mg/dl)	-											7.9			7			5.4			5.1				8.2
3	49	M	-3	w/o	-1	w/o	-3	w/o	-3	0	0	0	0	0	0	0	0	0	0	0	None	0	14	Cre (mg/dl)	-											0.79			0.77			0.68			0.72				0.72
3	49	M	-3	w/o	-1	w/o	-3	w/o	-3	0	0	0	0	0	0	0	0	0	0	0	None	0	14	CRP (mg/dl)	-											4.34			6.89			4.77			3.14				0.25
3	49	M	-3	w/o	-1	w/o	-3	w/o	-3	0	0	0	0	0	0	0	0	0	0	0	None	0	14	CT	1											Infiltrate			Worse						Better
3	49	M	-3	w/o	-1	w/o	-3	w/o	-3	0	0	0	0	0	0	0	0	0	0	0	None	0	14	O2 (l/min)	2											2	1.5	1	1	1	0.5	0	0	0	0	0	0	0	0
4	57	F	-9	w/o	-10	w/o	w/o	w/o	-10	0	0	0	0	0	0	0	0	0	0	0	None	0	13	WBC(/µl)	-						4830				6140			3450			4490
4	57	F	-9	w/o	-10	w/o	w/o	w/o	-10	0	0	0	0	0	0	0	0	0	0	0	None	0	13	RBC(x10^4/µl)	-						476				453			429			438
4	57	F	-9	w/o	-10	w/o	w/o	w/o	-10	0	0	0	0	0	0	0	0	0	0	0	None	0	13	Hb(g/dl)	-						14.4				13.9			12.7			12.9
4	57	F	-9	w/o	-10	w/o	w/o	w/o	-10	0	0	0	0	0	0	0	0	0	0	0	None	0	13	PLT (x10^4/µl)	-						14.7				18			24.7			35.3
4	57	F	-9	w/o	-10	w/o	w/o	w/o	-10	0	0	0	0	0	0	0	0	0	0	0	None	0	13	Neu (%)	-						79.5				74			46			54.7
4	57	F	-9	w/o	-10	w/o	w/o	w/o	-10	0	0	0	0	0	0	0	0	0	0	0	None	0	13	Lym (%)	-						14.3				22			35			31.4
4	57	F	-9	w/o	-10	w/o	w/o	w/o	-10	0	0	0	0	0	0	0	0	0	0	0	None	0	13	N/L	-						5.55944				3.36364			1.31429			1.74204
4	57	F	-9	w/o	-10	w/o	w/o	w/o	-10	0	0	0	0	0	0	0	0	0	0	0	None	0	13	Aty (%)	-						0				1			3			0
4	57	F	-9	w/o	-10	w/o	w/o	w/o	-10	0	0	0	0	0	0	0	0	0	0	0	None	0	13	LDH (U/l)	-						204				283			239			200
4	57	F	-9	w/o	-10	w/o	w/o	w/o	-10	0	0	0	0	0	0	0	0	0	0	0	None	0	13	T-Bil (mg/dl)	-						0.5				0.4			0.5			0.4
4	57	F	-9	w/o	-10	w/o	w/o	w/o	-10	0	0	0	0	0	0	0	0	0	0	0	None	0	13	BUN (mg/dl)	-						13				12.4			12.3			14
4	57	F	-9	w/o	-10	w/o	w/o	w/o	-10	0	0	0	0	0	0	0	0	0	0	0	None	0	13	Cre (mg/dl)	-						0.69				0.69			0.61			0.65
4	57	F	-9	w/o	-10	w/o	w/o	w/o	-10	0	0	0	0	0	0	0	0	0	0	0	None	0	13	CRP (mg/dl)	-						0.69				2.34			1.39			0.21
4	57	F	-9	w/o	-10	w/o	w/o	w/o	-10	0	0	0	0	0	0	0	0	0	0	0	None	0	13	CT	1						Infiltrate				Worse
4	57	F	-9	w/o	-10	w/o	w/o	w/o	-10	0	0	0	0	0	0	0	0	0	0	0	None	0	13	O2 (l/min)	0											0	0	0	0	0	0	0	0	0	0	0	0	0	0
5	51	M	-5	-9	w/o	-9	w/o	w/o	-9	0	0	1	1	0	0	0	0	0	0	0	Favipiravir	0	18	WBC(/µl)	-							5890				5480			6460				6960
5	51	M	-5	-9	w/o	-9	w/o	w/o	-9	0	0	1	1	0	0	0	0	0	0	0	Favipiravir	0	18	RBC(x10^4/µl)	-							502				500			493				497
5	51	M	-5	-9	w/o	-9	w/o	w/o	-9	0	0	1	1	0	0	0	0	0	0	0	Favipiravir	0	18	Hb(g/dl)	-							15.5				15.3			14.8				15
5	51	M	-5	-9	w/o	-9	w/o	w/o	-9	0	0	1	1	0	0	0	0	0	0	0	Favipiravir	0	18	PLT (x10^4/µl)	-							8				13.1			15.1				33.4
5	51	M	-5	-9	w/o	-9	w/o	w/o	-9	0	0	1	1	0	0	0	0	0	0	0	Favipiravir	0	18	Neu (%)	-							65.7				75			67				69.3
5	51	M	-5	-9	w/o	-9	w/o	w/o	-9	0	0	1	1	0	0	0	0	0	0	0	Favipiravir	0	18	Lym (%)	-							27.3				19			20				21.8
5	51	M	-5	-9	w/o	-9	w/o	w/o	-9	0	0	1	1	0	0	0	0	0	0	0	Favipiravir	0	18	N/L	-							2.40659				3.94737			3.35				3.1789
5	51	M	-5	-9	w/o	-9	w/o	w/o	-9	0	0	1	1	0	0	0	0	0	0	0	Favipiravir	0	18	Aty (%)	-							0				3			0				0
5	51	M	-5	-9	w/o	-9	w/o	w/o	-9	0	0	1	1	0	0	0	0	0	0	0	Favipiravir	0	18	LDH (U/l)	-							322				285			287				242
5	51	M	-5	-9	w/o	-9	w/o	w/o	-9	0	0	1	1	0	0	0	0	0	0	0	Favipiravir	0	18	T-Bil (mg/dl)	-							0.7				0.6			0.5				0.5
5	51	M	-5	-9	w/o	-9	w/o	w/o	-9	0	0	1	1	0	0	0	0	0	0	0	Favipiravir	0	18	BUN (mg/dl)	-							11.9				17.1			9.8				10
5	51	M	-5	-9	w/o	-9	w/o	w/o	-9	0	0	1	1	0	0	0	0	0	0	0	Favipiravir	0	18	Cre (mg/dl)	-							0.82				0.91			0.7				0.66
5	51	M	-5	-9	w/o	-9	w/o	w/o	-9	0	0	1	1	0	0	0	0	0	0	0	Favipiravir	0	18	CRP (mg/dl)	-							3.73				1.89			0.57				0.12
5	51	M	-5	-9	w/o	-9	w/o	w/o	-9	0	0	1	1	0	0	0	0	0	0	0	Favipiravir	0	18	CT	1						Infiltrate								Better
5	51	M	-5	-9	w/o	-9	w/o	w/o	-9	0	0	1	1	0	0	0	0	0	0	0	Favipiravir	0	18	O2 (l/min)	0											0	0	0	0	0	0	0	0	0	0	0	0	0	0
6	58	M	-10	w/o	w/o	w/o	w/o	w/o	-10	0	0	0	0	0	DCMP	0	0	0	0	0	Favipiravir	0	15	WBC(/µl)	-								3960			4060				6150			5830		5060			5630
6	58	M	-10	w/o	w/o	w/o	w/o	w/o	-10	0	0	0	0	0	DCMP	0	0	0	0	0	Favipiravir	0	15	RBC(x10^4/µl)	-								639			589				577			584		587			585
6	58	M	-10	w/o	w/o	w/o	w/o	w/o	-10	0	0	0	0	0	DCMP	0	0	0	0	0	Favipiravir	0	15	Hb(g/dl)	-								18.4			17				16.9			17.2		17			17
6	58	M	-10	w/o	w/o	w/o	w/o	w/o	-10	0	0	0	0	0	DCMP	0	0	0	0	0	Favipiravir	0	15	PLT (x10^4/µl)	-								18.7			21.5				33.2			40.5		41.6			44.7
6	58	M	-10	w/o	w/o	w/o	w/o	w/o	-10	0	0	0	0	0	DCMP	0	0	0	0	0	Favipiravir	0	15	Neu (%)	-								56.5			60.6				66			57		55.7			56.8
6	58	M	-10	w/o	w/o	w/o	w/o	w/o	-10	0	0	0	0	0	DCMP	0	0	0	0	0	Favipiravir	0	15	Lym (%)	-								31.3			27.6				24			26		33.6			32.7
6	58	M	-10	w/o	w/o	w/o	w/o	w/o	-10	0	0	0	0	0	DCMP	0	0	0	0	0	Favipiravir	0	15	N/L	-								1.80511			2.19565				2.75			2.19231		1.65774			1.737
6	58	M	-10	w/o	w/o	w/o	w/o	w/o	-10	0	0	0	0	0	DCMP	0	0	0	0	0	Favipiravir	0	15	Aty (%)	-								0			0				1			2		0			0
6	58	M	-10	w/o	w/o	w/o	w/o	w/o	-10	0	0	0	0	0	DCMP	0	0	0	0	0	Favipiravir	0	15	LDH (U/l)	-								187			213				194			216		144			143
6	58	M	-10	w/o	w/o	w/o	w/o	w/o	-10	0	0	0	0	0	DCMP	0	0	0	0	0	Favipiravir	0	15	T-Bil (mg/dl)	-								0.7			0.6				0.8			0.8		0.9			1.1
6	58	M	-10	w/o	w/o	w/o	w/o	w/o	-10	0	0	0	0	0	DCMP	0	0	0	0	0	Favipiravir	0	15	BUN (mg/dl)	-								19.3			17.3				11.9			16.7		17			16.9
6	58	M	-10	w/o	w/o	w/o	w/o	w/o	-10	0	0	0	0	0	DCMP	0	0	0	0	0	Favipiravir	0	15	Cre (mg/dl)	-								1.11			1.03				1.03			1.09		1.03			1.13
6	58	M	-10	w/o	w/o	w/o	w/o	w/o	-10	0	0	0	0	0	DCMP	0	0	0	0	0	Favipiravir	0	15	CRP (mg/dl)	-								0.73			0.33				1.08			0.08		0.03			0.02
6	58	M	-10	w/o	w/o	w/o	w/o	w/o	-10	0	0	0	0	0	DCMP	0	0	0	0	0	Favipiravir	0	15	CT	1								Infiltrate							Worse				Better
6	58	M	-10	w/o	w/o	w/o	w/o	w/o	-10	0	0	0	0	0	DCMP	0	0	0	0	0	Favipiravir	0	15	O2 (l/min)	0											0	0	0	0	0	0	0	0	0	0	0	0	0	0
7	32	M	-10	w/o	w/	-10	w/o	w/o	-10	0	0	0	0	0	0	0	0	0	0	0	None	0	10	WBC(/µl)	-			6130				5790			5030		4890		4940			6530
7	32	M	-10	w/o	w/	-10	w/o	w/o	-10	0	0	0	0	0	0	0	0	0	0	0	None	0	10	RBC(x10^4/µl)	-			477				470			477		459		446			461
7	32	M	-10	w/o	w/	-10	w/o	w/o	-10	0	0	0	0	0	0	0	0	0	0	0	None	0	10	Hb(g/dl)	-			16.1				15.7			16		15.8		15			15.6
7	32	M	-10	w/o	w/	-10	w/o	w/o	-10	0	0	0	0	0	0	0	0	0	0	0	None	0	10	PLT (x10^4/µl)	-			20				14.8			20.7		25.4		28.9			38.2
7	32	M	-10	w/o	w/	-10	w/o	w/o	-10	0	0	0	0	0	0	0	0	0	0	0	None	0	10	Neu (%)	-			44.2				68.4			55		43.2		55			59.9
7	32	M	-10	w/o	w/	-10	w/o	w/o	-10	0	0	0	0	0	0	0	0	0	0	0	None	0	10	Lym (%)	-			46.5				26.1			40		48.7		37			33.1
7	32	M	-10	w/o	w/	-10	w/o	w/o	-10	0	0	0	0	0	0	0	0	0	0	0	None	0	10	N/L	-			0.950538				2.62069			1.375		0.887064		1.48649			1.80967
7	32	M	-10	w/o	w/	-10	w/o	w/o	-10	0	0	0	0	0	0	0	0	0	0	0	None	0	10	Aty (%)	-			0				0			1		0		4			0
7	32	M	-10	w/o	w/	-10	w/o	w/o	-10	0	0	0	0	0	0	0	0	0	0	0	None	0	10	LDH (U/l)	-			301				352			484		388		293			236
7	32	M	-10	w/o	w/	-10	w/o	w/o	-10	0	0	0	0	0	0	0	0	0	0	0	None	0	10	T-Bil (mg/dl)	-			0.6				0.7			0.6		0.7		0.6			0.6
7	32	M	-10	w/o	w/	-10	w/o	w/o	-10	0	0	0	0	0	0	0	0	0	0	0	None	0	10	BUN (mg/dl)	-			10.1				8.5			8.5		8.7		7.7			9.4
7	32	M	-10	w/o	w/	-10	w/o	w/o	-10	0	0	0	0	0	0	0	0	0	0	0	None	0	10	Cre (mg/dl)	-			1.08				1.05			1.04		0.89		0.83			0.95
7	32	M	-10	w/o	w/	-10	w/o	w/o	-10	0	0	0	0	0	0	0	0	0	0	0	None	0	10	CRP (mg/dl)	-			1.32				3.44			4.07		1.04		0.51			0.19
7	32	M	-10	w/o	w/	-10	w/o	w/o	-10	0	0	0	0	0	0	0	0	0	0	0	None	0	10	CT	1			Infiltrate				Worse								Better
7	32	M	-10	w/o	w/	-10	w/o	w/o	-10	0	0	0	0	0	0	0	0	0	0	0	None	0	10	O2 (l/min)	0											0	0	0	0	0	0	0	0	0	0	0
8	33	M	-9	w/o	-9	-9	w/o	w/o	-9	0	0	0	1	0	0	0	0	0	0	0	None	0	11	WBC(/µl)	-			4220								3610			2970
8	33	M	-9	w/o	-9	-9	w/o	w/o	-9	0	0	0	1	0	0	0	0	0	0	0	None	0	11	RBC(x10^4/µl)	-			560								565			549
8	33	M	-9	w/o	-9	-9	w/o	w/o	-9	0	0	0	1	0	0	0	0	0	0	0	None	0	11	Hb(g/dl)	-			17.3								17.2			16.6
8	33	M	-9	w/o	-9	-9	w/o	w/o	-9	0	0	0	1	0	0	0	0	0	0	0	None	0	11	PLT (x10^4/µl)	-			16.8								16.4			20.5
8	33	M	-9	w/o	-9	-9	w/o	w/o	-9	0	0	0	1	0	0	0	0	0	0	0	None	0	11	Neu (%)	-			64.2								73			53
8	33	M	-9	w/o	-9	-9	w/o	w/o	-9	0	0	0	1	0	0	0	0	0	0	0	None	0	11	Lym (%)	-			25.6								21			37
8	33	M	-9	w/o	-9	-9	w/o	w/o	-9	0	0	0	1	0	0	0	0	0	0	0	None	0	11	N/L	-			2.50781								3.47619			1.43243
8	33	M	-9	w/o	-9	-9	w/o	w/o	-9	0	0	0	1	0	0	0	0	0	0	0	None	0	11	Aty (%)	-			0								2			2
8	33	M	-9	w/o	-9	-9	w/o	w/o	-9	0	0	0	1	0	0	0	0	0	0	0	None	0	11	LDH (U/l)	-			154								237			196
8	33	M	-9	w/o	-9	-9	w/o	w/o	-9	0	0	0	1	0	0	0	0	0	0	0	None	0	11	T-Bil (mg/dl)	-			0.8								0.8			0.9
8	33	M	-9	w/o	-9	-9	w/o	w/o	-9	0	0	0	1	0	0	0	0	0	0	0	None	0	11	BUN (mg/dl)	-			13.4								10.8			10.3
8	33	M	-9	w/o	-9	-9	w/o	w/o	-9	0	0	0	1	0	0	0	0	0	0	0	None	0	11	Cre (mg/dl)	-			1.13								0.97			0.94
8	33	M	-9	w/o	-9	-9	w/o	w/o	-9	0	0	0	1	0	0	0	0	0	0	0	None	0	11	CRP (mg/dl)	-			0.77								0.69			0.08
8	33	M	-9	w/o	-9	-9	w/o	w/o	-9	0	0	0	1	0	0	0	0	0	0	0	None	0	11	CT	1			Infiltrate								indeterminate
8	33	M	-9	w/o	-9	-9	w/o	w/o	-9	0	0	0	1	0	0	0	0	0	0	0	None	0	11	O2 (l/min)	0											0	0	0	0	0	0	0	0	0	0	0	0
9	53	M	-6	w/o	-6	w/o	w/o	w/o	-6	0	0	0	0	0	0	0	0	0	0	0	Favipiravir	0	12	WBC(/µl)	-											6260			4390			4840			4360			4240
9	53	M	-6	w/o	-6	w/o	w/o	w/o	-6	0	0	0	0	0	0	0	0	0	0	0	Favipiravir	0	12	RBC(x10^4/µl)	-											499			443			475			453			455
9	53	M	-6	w/o	-6	w/o	w/o	w/o	-6	0	0	0	0	0	0	0	0	0	0	0	Favipiravir	0	12	Hb(g/dl)	-											14.8			13.2			13.9			13.7			13.5
9	53	M	-6	w/o	-6	w/o	w/o	w/o	-6	0	0	0	0	0	0	0	0	0	0	0	Favipiravir	0	12	PLT (x10^4/µl)	-											30.6			35.3			48.8			41.5			40.3
9	53	M	-6	w/o	-6	w/o	w/o	w/o	-6	0	0	0	0	0	0	0	0	0	0	0	Favipiravir	0	12	Neu (%)	-											82.5			62			48.5			42.4			49.3
9	53	M	-6	w/o	-6	w/o	w/o	w/o	-6	0	0	0	0	0	0	0	0	0	0	0	Favipiravir	0	12	Lym (%)	-											12.5			27			40.1			47.2			40.1
9	53	M	-6	w/o	-6	w/o	w/o	w/o	-6	0	0	0	0	0	0	0	0	0	0	0	Favipiravir	0	12	N/L	-											6.6			2.2963			1.20948			0.898305			1.22943
9	53	M	-6	w/o	-6	w/o	w/o	w/o	-6	0	0	0	0	0	0	0	0	0	0	0	Favipiravir	0	12	Aty (%)	-											0			2			0			0			0
9	53	M	-6	w/o	-6	w/o	w/o	w/o	-6	0	0	0	0	0	0	0	0	0	0	0	Favipiravir	0	12	LDH (U/l)	-											464			258			224			184			159
9	53	M	-6	w/o	-6	w/o	w/o	w/o	-6	0	0	0	0	0	0	0	0	0	0	0	Favipiravir	0	12	T-Bil (mg/dl)	-											0.6			0.4			0.4			0.4			0.5
9	53	M	-6	w/o	-6	w/o	w/o	w/o	-6	0	0	0	0	0	0	0	0	0	0	0	Favipiravir	0	12	BUN (mg/dl)	-											17.5			9.6			10.4			11.9			14.2
9	53	M	-6	w/o	-6	w/o	w/o	w/o	-6	0	0	0	0	0	0	0	0	0	0	0	Favipiravir	0	12	Cre (mg/dl)	-											0.58			0.59			0.63			0.66			0.66
9	53	M	-6	w/o	-6	w/o	w/o	w/o	-6	0	0	0	0	0	0	0	0	0	0	0	Favipiravir	0	12	CRP (mg/dl)	-											5.43			1.2			1.94			0.25			0.08
9	53	M	-6	w/o	-6	w/o	w/o	w/o	-6	0	0	0	0	0	0	0	0	0	0	0	Favipiravir	0	12	CT	1									Infiltrate				Better
9	53	M	-6	w/o	-6	w/o	w/o	w/o	-6	0	0	0	0	0	0	0	0	0	0	0	Favipiravir	0	12	O2 (l/min)	2											2	0	0	0	0	0	0	0	0	0	0	0	0
10	49	F	w/o	-6	w/o	-6	w/o	w/	-6	0	0	0	0	0	0	0	0	0	0	0	None	0	8	WBC(/µl)	-											4460		5150
10	49	F	w/o	-6	w/o	-6	w/o	w/	-6	0	0	0	0	0	0	0	0	0	0	0	None	0	8	RBC(x10^4/µl)	-											517		504
10	49	F	w/o	-6	w/o	-6	w/o	w/	-6	0	0	0	0	0	0	0	0	0	0	0	None	0	8	Hb(g/dl)	-											15.6		15.2
10	49	F	w/o	-6	w/o	-6	w/o	w/	-6	0	0	0	0	0	0	0	0	0	0	0	None	0	8	PLT (x10^4/µl)	-											19.8		20.3
10	49	F	w/o	-6	w/o	-6	w/o	w/	-6	0	0	0	0	0	0	0	0	0	0	0	None	0	8	Neu (%)	-											71.6		64.7
10	49	F	w/o	-6	w/o	-6	w/o	w/	-6	0	0	0	0	0	0	0	0	0	0	0	None	0	8	Lym (%)	-											22.9		28.3
10	49	F	w/o	-6	w/o	-6	w/o	w/	-6	0	0	0	0	0	0	0	0	0	0	0	None	0	8	N/L	-											3.12664		2.28622
10	49	F	w/o	-6	w/o	-6	w/o	w/	-6	0	0	0	0	0	0	0	0	0	0	0	None	0	8	Aty (%)	-											0		0
10	49	F	w/o	-6	w/o	-6	w/o	w/	-6	0	0	0	0	0	0	0	0	0	0	0	None	0	8	LDH (U/l)	-											162		144
10	49	F	w/o	-6	w/o	-6	w/o	w/	-6	0	0	0	0	0	0	0	0	0	0	0	None	0	8	T-Bil (mg/dl)	-											0.5		0.6
10	49	F	w/o	-6	w/o	-6	w/o	w/	-6	0	0	0	0	0	0	0	0	0	0	0	None	0	8	BUN (mg/dl)	-											12.8		11.7
10	49	F	w/o	-6	w/o	-6	w/o	w/	-6	0	0	0	0	0	0	0	0	0	0	0	None	0	8	Cre (mg/dl)	-											0.64		0.63
10	49	F	w/o	-6	w/o	-6	w/o	w/	-6	0	0	0	0	0	0	0	0	0	0	0	None	0	8	CRP (mg/dl)	-											0.06		0.03
10	49	F	w/o	-6	w/o	-6	w/o	w/	-6	0	0	0	0	0	0	0	0	0	0	0	None	0	8	CT	0											None
10	49	F	w/o	-6	w/o	-6	w/o	w/	-6	0	0	0	0	0	0	0	0	0	0	0	None	0	8	O2 (l/min)	0											0	0	0	0	0	0	0	0	0
11	66	F	w/o	-3	-3	w/o	w/o	w/o	-3	0	0	0	0	0	0	0	0	0	0	1	None	0	8	WBC(/µl)	-											2950			4600
11	66	F	w/o	-3	-3	w/o	w/o	w/o	-3	0	0	0	0	0	0	0	0	0	0	1	None	0	8	RBC(x10^4/µl)	-											432			417
11	66	F	w/o	-3	-3	w/o	w/o	w/o	-3	0	0	0	0	0	0	0	0	0	0	1	None	0	8	Hb(g/dl)	-											13.6			13
11	66	F	w/o	-3	-3	w/o	w/o	w/o	-3	0	0	0	0	0	0	0	0	0	0	1	None	0	8	PLT (x10^4/µl)	-											21.2			19.8
11	66	F	w/o	-3	-3	w/o	w/o	w/o	-3	0	0	0	0	0	0	0	0	0	0	1	None	0	8	Neu (%)	-											59.2			55.2
11	66	F	w/o	-3	-3	w/o	w/o	w/o	-3	0	0	0	0	0	0	0	0	0	0	1	None	0	8	Lym (%)	-											32.2			32.2
11	66	F	w/o	-3	-3	w/o	w/o	w/o	-3	0	0	0	0	0	0	0	0	0	0	1	None	0	8	N/L	-											1.83851			1.71429
11	66	F	w/o	-3	-3	w/o	w/o	w/o	-3	0	0	0	0	0	0	0	0	0	0	1	None	0	8	Aty (%)	-											0			0
11	66	F	w/o	-3	-3	w/o	w/o	w/o	-3	0	0	0	0	0	0	0	0	0	0	1	None	0	8	LDH (U/l)	-											184			148
11	66	F	w/o	-3	-3	w/o	w/o	w/o	-3	0	0	0	0	0	0	0	0	0	0	1	None	0	8	T-Bil (mg/dl)	-											0.4			0.5
11	66	F	w/o	-3	-3	w/o	w/o	w/o	-3	0	0	0	0	0	0	0	0	0	0	1	None	0	8	BUN (mg/dl)	-											16.1			13.4
11	66	F	w/o	-3	-3	w/o	w/o	w/o	-3	0	0	0	0	0	0	0	0	0	0	1	None	0	8	Cre (mg/dl)	-											0.49			0.48
11	66	F	w/o	-3	-3	w/o	w/o	w/o	-3	0	0	0	0	0	0	0	0	0	0	1	None	0	8	CRP (mg/dl)	-											0.02			0.04
11	66	F	w/o	-3	-3	w/o	w/o	w/o	-3	0	0	0	0	0	0	0	0	0	0	1	None	0	8	CT	1											Infiltrate
11	66	F	w/o	-3	-3	w/o	w/o	w/o	-3	0	0	0	0	0	0	0	0	0	0	1	None	0	8	O2 (l/min)	0											0	0	0	0	0	0	0	0	0
12	48	M	w/o	w/o	w/o	-32	w/o	w/o	-32	0	0	1	0	0	0	0	0	0	0	0	None	0	6	WBC(/µl)	-											5260
12	48	M	w/o	w/o	w/o	-32	w/o	w/o	-32	0	0	1	0	0	0	0	0	0	0	0	None	0	6	RBC(x10^4/µl)	-											510
12	48	M	w/o	w/o	w/o	-32	w/o	w/o	-32	0	0	1	0	0	0	0	0	0	0	0	None	0	6	Hb(g/dl)	-											15.5
12	48	M	w/o	w/o	w/o	-32	w/o	w/o	-32	0	0	1	0	0	0	0	0	0	0	0	None	0	6	PLT (x10^4/µl)	-											18.1
12	48	M	w/o	w/o	w/o	-32	w/o	w/o	-32	0	0	1	0	0	0	0	0	0	0	0	None	0	6	Neu (%)	-											51.3
12	48	M	w/o	w/o	w/o	-32	w/o	w/o	-32	0	0	1	0	0	0	0	0	0	0	0	None	0	6	Lym (%)	-											35.2
12	48	M	w/o	w/o	w/o	-32	w/o	w/o	-32	0	0	1	0	0	0	0	0	0	0	0	None	0	6	N/L	-											1.45739
12	48	M	w/o	w/o	w/o	-32	w/o	w/o	-32	0	0	1	0	0	0	0	0	0	0	0	None	0	6	Aty (%)	-											0
12	48	M	w/o	w/o	w/o	-32	w/o	w/o	-32	0	0	1	0	0	0	0	0	0	0	0	None	0	6	LDH (U/l)	-											188
12	48	M	w/o	w/o	w/o	-32	w/o	w/o	-32	0	0	1	0	0	0	0	0	0	0	0	None	0	6	T-Bil (mg/dl)	-											1
12	48	M	w/o	w/o	w/o	-32	w/o	w/o	-32	0	0	1	0	0	0	0	0	0	0	0	None	0	6	BUN (mg/dl)	-											11.9
12	48	M	w/o	w/o	w/o	-32	w/o	w/o	-32	0	0	1	0	0	0	0	0	0	0	0	None	0	6	Cre (mg/dl)	-											0.55
12	48	M	w/o	w/o	w/o	-32	w/o	w/o	-32	0	0	1	0	0	0	0	0	0	0	0	None	0	6	CRP (mg/dl)	-											0.07
12	48	M	w/o	w/o	w/o	-32	w/o	w/o	-32	0	0	1	0	0	0	0	0	0	0	0	None	0	6	CT	1											Infiltrate
12	48	M	w/o	w/o	w/o	-32	w/o	w/o	-32	0	0	1	0	0	0	0	0	0	0	0	None	0	6	O2 (l/min)	0											0	0	0	0	0	0	0
13	53	M	-6	w/o	w/o	w/o	w/o	w/o	-6	0	0	0	0	0	0	0	0	0	0	0	Favipiravir	0	9	WBC(/µl)	-					8030					4400			4490		5860		7110		5870		7400			5710
13	53	M	-6	w/o	w/o	w/o	w/o	w/o	-6	0	0	0	0	0	0	0	0	0	0	0	Favipiravir	0	9	RBC(x10^4/µl)	-					534					541			486		515		513		499		502			510
13	53	M	-6	w/o	w/o	w/o	w/o	w/o	-6	0	0	0	0	0	0	0	0	0	0	0	Favipiravir	0	9	Hb(g/dl)	-					15.9					16			14.4		15		15		14.8		14.7			15
13	53	M	-6	w/o	w/o	w/o	w/o	w/o	-6	0	0	0	0	0	0	0	0	0	0	0	Favipiravir	0	9	PLT (x10^4/µl)	-					20.6					16			19.3		24.8		31.6		38.6		40.9			32.6
13	53	M	-6	w/o	w/o	w/o	w/o	w/o	-6	0	0	0	0	0	0	0	0	0	0	0	Favipiravir	0	9	Neu (%)	-					80.8					62.2			78.6		64.9		68		68.6		80.9			64.3
13	53	M	-6	w/o	w/o	w/o	w/o	w/o	-6	0	0	0	0	0	0	0	0	0	0	0	Favipiravir	0	9	Lym (%)	-					11.6					28.9			15.4		27.3		26		20.8		12.2			27.1
13	53	M	-6	w/o	w/o	w/o	w/o	w/o	-6	0	0	0	0	0	0	0	0	0	0	0	Favipiravir	0	9	N/L	-					6.96552					2.15225			5.1039		2.37729		2.61538		3.29808		6.63115			2.37269
13	53	M	-6	w/o	w/o	w/o	w/o	w/o	-6	0	0	0	0	0	0	0	0	0	0	0	Favipiravir	0	9	Aty (%)	-					0					0			0		0		0		0		0			0
13	53	M	-6	w/o	w/o	w/o	w/o	w/o	-6	0	0	0	0	0	0	0	0	0	0	0	Favipiravir	0	9	LDH (U/l)	-					164					201			190		287		206		165		179			183
13	53	M	-6	w/o	w/o	w/o	w/o	w/o	-6	0	0	0	0	0	0	0	0	0	0	0	Favipiravir	0	9	T-Bil (mg/dl)	-					1.3					1.1			1.2		0.8		0.9		0.8		1			0.9
13	53	M	-6	w/o	w/o	w/o	w/o	w/o	-6	0	0	0	0	0	0	0	0	0	0	0	Favipiravir	0	9	BUN (mg/dl)	-					11.9					11.5			11.5		12.9		12.5		31		10.9			13
13	53	M	-6	w/o	w/o	w/o	w/o	w/o	-6	0	0	0	0	0	0	0	0	0	0	0	Favipiravir	0	9	Cre (mg/dl)	-					1.18					1.22			1.02		0.97		1		1.08		1.29			1.06
13	53	M	-6	w/o	w/o	w/o	w/o	w/o	-6	0	0	0	0	0	0	0	0	0	0	0	Favipiravir	0	9	CRP (mg/dl)	-					0.38					1.37			3.49		3.3		1.41		0.94		0.84			0.69
13	53	M	-6	w/o	w/o	w/o	w/o	w/o	-6	0	0	0	0	0	0	0	0	0	0	0	Favipiravir	0	9	CT	1					Infiltrate					Worse											Better
13	53	M	-6	w/o	w/o	w/o	w/o	w/o	-6	0	0	0	0	0	0	0	0	0	0	0	Favipiravir	0	9	O2 (l/min)	0											0	0	0	0	0	0	0	0	0	0
14	21	M	-2	w/o	-2	w/o	w/o	-1	-2	0	0	0	0	0	0	0	0	0	0	0	None	0	9	WBC(/µl)	-											4230				4410
14	21	M	-2	w/o	-2	w/o	w/o	-1	-2	0	0	0	0	0	0	0	0	0	0	0	None	0	9	RBC(x10^4/µl)	-											477				539
14	21	M	-2	w/o	-2	w/o	w/o	-1	-2	0	0	0	0	0	0	0	0	0	0	0	None	0	9	Hb(g/dl)	-											15.3				16.7
14	21	M	-2	w/o	-2	w/o	w/o	-1	-2	0	0	0	0	0	0	0	0	0	0	0	None	0	9	PLT (x10^4/µl)	-											21.2				22.7
14	21	M	-2	w/o	-2	w/o	w/o	-1	-2	0	0	0	0	0	0	0	0	0	0	0	None	0	9	Neu (%)	-											40.4				53
14	21	M	-2	w/o	-2	w/o	w/o	-1	-2	0	0	0	0	0	0	0	0	0	0	0	None	0	9	Lym (%)	-											45.2				33
14	21	M	-2	w/o	-2	w/o	w/o	-1	-2	0	0	0	0	0	0	0	0	0	0	0	None	0	9	N/L	-											0.893805				1.60606
14	21	M	-2	w/o	-2	w/o	w/o	-1	-2	0	0	0	0	0	0	0	0	0	0	0	None	0	9	Aty (%)	-											0				2
14	21	M	-2	w/o	-2	w/o	w/o	-1	-2	0	0	0	0	0	0	0	0	0	0	0	None	0	9	LDH (U/l)	-											153				150
14	21	M	-2	w/o	-2	w/o	w/o	-1	-2	0	0	0	0	0	0	0	0	0	0	0	None	0	9	T-Bil (mg/dl)	-											0.4				0.7
14	21	M	-2	w/o	-2	w/o	w/o	-1	-2	0	0	0	0	0	0	0	0	0	0	0	None	0	9	BUN (mg/dl)	-											11.1				10.9
14	21	M	-2	w/o	-2	w/o	w/o	-1	-2	0	0	0	0	0	0	0	0	0	0	0	None	0	9	Cre (mg/dl)	-											0.99				0.95
14	21	M	-2	w/o	-2	w/o	w/o	-1	-2	0	0	0	0	0	0	0	0	0	0	0	None	0	9	CRP (mg/dl)	-											0.76				0.09
14	21	M	-2	w/o	-2	w/o	w/o	-1	-2	0	0	0	0	0	0	0	0	0	0	0	None	0	9	CT	0											None
14	21	M	-2	w/o	-2	w/o	w/o	-1	-2	0	0	0	0	0	0	0	0	0	0	0	None	0	9	O2 (l/min)	0											0	0	0	0	0	0	0	0	0	0
15	21	F	w/o	w/o	w/o	-4	w/o	w/o	-4	0	0	0	0	0	0	0	0	0	0	0	None	0	7	WBC(/µl)	-								5540			4520			3910
15	21	F	w/o	w/o	w/o	-4	w/o	w/o	-4	0	0	0	0	0	0	0	0	0	0	0	None	0	7	RBC(x10^4/µl)	-								419			473			430
15	21	F	w/o	w/o	w/o	-4	w/o	w/o	-4	0	0	0	0	0	0	0	0	0	0	0	None	0	7	Hb(g/dl)	-								12.9			14.7			13.4
15	21	F	w/o	w/o	w/o	-4	w/o	w/o	-4	0	0	0	0	0	0	0	0	0	0	0	None	0	7	PLT (x10^4/µl)	-								24.6			23			20.3
15	21	F	w/o	w/o	w/o	-4	w/o	w/o	-4	0	0	0	0	0	0	0	0	0	0	0	None	0	7	Neu (%)	-								41.2			46.1			25.6
15	21	F	w/o	w/o	w/o	-4	w/o	w/o	-4	0	0	0	0	0	0	0	0	0	0	0	None	0	7	Lym (%)	-								44.9			38.9			58.3
15	21	F	w/o	w/o	w/o	-4	w/o	w/o	-4	0	0	0	0	0	0	0	0	0	0	0	None	0	7	N/L	-								0.917595			1.18509			0.439108
15	21	F	w/o	w/o	w/o	-4	w/o	w/o	-4	0	0	0	0	0	0	0	0	0	0	0	None	0	7	Aty (%)	-								0			0			0
15	21	F	w/o	w/o	w/o	-4	w/o	w/o	-4	0	0	0	0	0	0	0	0	0	0	0	None	0	7	LDH (U/l)	-								119			120			106
15	21	F	w/o	w/o	w/o	-4	w/o	w/o	-4	0	0	0	0	0	0	0	0	0	0	0	None	0	7	T-Bil (mg/dl)	-								0.5			0.4			0.5
15	21	F	w/o	w/o	w/o	-4	w/o	w/o	-4	0	0	0	0	0	0	0	0	0	0	0	None	0	7	BUN (mg/dl)	-								7.6			11.1			10.6
15	21	F	w/o	w/o	w/o	-4	w/o	w/o	-4	0	0	0	0	0	0	0	0	0	0	0	None	0	7	Cre (mg/dl)	-								0.56			0.58			0.53
15	21	F	w/o	w/o	w/o	-4	w/o	w/o	-4	0	0	0	0	0	0	0	0	0	0	0	None	0	7	CRP (mg/dl)	-								0			0.02			0.01
15	21	F	w/o	w/o	w/o	-4	w/o	w/o	-4	0	0	0	0	0	0	0	0	0	0	0	None	0	7	CT	0								None
15	21	F	w/o	w/o	w/o	-4	w/o	w/o	-4	0	0	0	0	0	0	0	0	0	0	0	None	0	7	O2 (l/min)	0											0	0	0	0	0	0	0	0
16	49	M	-7	w/o	-7	w/o	w/o	w/o	-7	0	0	0	1	0	0	0	0	0	0	0	Favipiravir	0	8	WBC(/µl)	-											5460			4980			4860
16	49	M	-7	w/o	-7	w/o	w/o	w/o	-7	0	0	0	1	0	0	0	0	0	0	0	Favipiravir	0	8	RBC(x10^4/µl)	-											465			423			407
16	49	M	-7	w/o	-7	w/o	w/o	w/o	-7	0	0	0	1	0	0	0	0	0	0	0	Favipiravir	0	8	Hb(g/dl)	-											15			13.8			13.7
16	49	M	-7	w/o	-7	w/o	w/o	w/o	-7	0	0	0	1	0	0	0	0	0	0	0	Favipiravir	0	8	PLT (x10^4/µl)	-											20.6			22.8			37.6
16	49	M	-7	w/o	-7	w/o	w/o	w/o	-7	0	0	0	1	0	0	0	0	0	0	0	Favipiravir	0	8	Neu (%)	-											76			66			53.5
16	49	M	-7	w/o	-7	w/o	w/o	w/o	-7	0	0	0	1	0	0	0	0	0	0	0	Favipiravir	0	8	Lym (%)	-											16			25			32.7
16	49	M	-7	w/o	-7	w/o	w/o	w/o	-7	0	0	0	1	0	0	0	0	0	0	0	Favipiravir	0	8	N/L	-											4.75			2.64			1.63609
16	49	M	-7	w/o	-7	w/o	w/o	w/o	-7	0	0	0	1	0	0	0	0	0	0	0	Favipiravir	0	8	Aty (%)	-											3			2			0
16	49	M	-7	w/o	-7	w/o	w/o	w/o	-7	0	0	0	1	0	0	0	0	0	0	0	Favipiravir	0	8	LDH (U/l)	-											397			293			218
16	49	M	-7	w/o	-7	w/o	w/o	w/o	-7	0	0	0	1	0	0	0	0	0	0	0	Favipiravir	0	8	T-Bil (mg/dl)	-											0.7			0.6			0.4
16	49	M	-7	w/o	-7	w/o	w/o	w/o	-7	0	0	0	1	0	0	0	0	0	0	0	Favipiravir	0	8	BUN (mg/dl)	-											17.8			11.8			9.7
16	49	M	-7	w/o	-7	w/o	w/o	w/o	-7	0	0	0	1	0	0	0	0	0	0	0	Favipiravir	0	8	Cre (mg/dl)	-											1.01			0.75			0.7
16	49	M	-7	w/o	-7	w/o	w/o	w/o	-7	0	0	0	1	0	0	0	0	0	0	0	Favipiravir	0	8	CRP (mg/dl)	-											7.12			4.05			0.98
16	49	M	-7	w/o	-7	w/o	w/o	w/o	-7	0	0	0	1	0	0	0	0	0	0	0	Favipiravir	0	8	CT	1											Infiltrate
16	49	M	-7	w/o	-7	w/o	w/o	w/o	-7	0	0	0	1	0	0	0	0	0	0	0	Favipiravir	0	8	O2 (l/min)	0											0	0	0	0	0	0	0	0	0
17	28	M	-4	w/o	-2	w/	w/o	w/o	-4	0	1	0	0	0	0	0	0	0	0	0	None	0	10	WBC(/µl)	-											4760		4520			4360		4820
17	28	M	-4	w/o	-2	w/	w/o	w/o	-4	0	1	0	0	0	0	0	0	0	0	0	None	0	10	RBC(x10^4/µl)	-											556		524			507		516
17	28	M	-4	w/o	-2	w/	w/o	w/o	-4	0	1	0	0	0	0	0	0	0	0	0	None	0	10	Hb(g/dl)	-											17.4		16.4			15.8		16.1
17	28	M	-4	w/o	-2	w/	w/o	w/o	-4	0	1	0	0	0	0	0	0	0	0	0	None	0	10	PLT (x10^4/µl)	-											19.3		26.1			34.9		45.6
17	28	M	-4	w/o	-2	w/	w/o	w/o	-4	0	1	0	0	0	0	0	0	0	0	0	None	0	10	Neu (%)	-											75.2		78.8			66		54
17	28	M	-4	w/o	-2	w/	w/o	w/o	-4	0	1	0	0	0	0	0	0	0	0	0	None	0	10	Lym (%)	-											16.6		14.8			22		31
17	28	M	-4	w/o	-2	w/	w/o	w/o	-4	0	1	0	0	0	0	0	0	0	0	0	None	0	10	N/L	-											4.53012		5.32432			3		1.74194
17	28	M	-4	w/o	-2	w/	w/o	w/o	-4	0	1	0	0	0	0	0	0	0	0	0	None	0	10	Aty (%)	-											0		0			5		4
17	28	M	-4	w/o	-2	w/	w/o	w/o	-4	0	1	0	0	0	0	0	0	0	0	0	None	0	10	LDH (U/l)	-											421		398			426		398
17	28	M	-4	w/o	-2	w/	w/o	w/o	-4	0	1	0	0	0	0	0	0	0	0	0	None	0	10	T-Bil (mg/dl)	-											1		0.8			0.7		0.9
17	28	M	-4	w/o	-2	w/	w/o	w/o	-4	0	1	0	0	0	0	0	0	0	0	0	None	0	10	BUN (mg/dl)	-											8.8		13.4			10.3		9.8
17	28	M	-4	w/o	-2	w/	w/o	w/o	-4	0	1	0	0	0	0	0	0	0	0	0	None	0	10	Cre (mg/dl)	-											0.86		0.89			0.93		0.78
17	28	M	-4	w/o	-2	w/	w/o	w/o	-4	0	1	0	0	0	0	0	0	0	0	0	None	0	10	CRP (mg/dl)	-											6.93		5.08			4.84		1.38
17	28	M	-4	w/o	-2	w/	w/o	w/o	-4	0	1	0	0	0	0	0	0	0	0	0	None	0	10	CT	1											Infiltrate
17	28	M	-4	w/o	-2	w/	w/o	w/o	-4	0	1	0	0	0	0	0	0	0	0	0	None	0	10	O2 (l/min)	0											0	0	0	0	0	0	0	0	0	0	0
18	20	M	-7	-7	-7	w/o	w/o	-7	-7	0	0	0	0	0	0	0	0	0	0	0	None	0	6	WBC(/µl)	-									6630			5580
18	20	M	-7	-7	-7	w/o	w/o	-7	-7	0	0	0	0	0	0	0	0	0	0	0	None	0	6	RBC(x10^4/µl)	-									521			548
18	20	M	-7	-7	-7	w/o	w/o	-7	-7	0	0	0	0	0	0	0	0	0	0	0	None	0	6	Hb(g/dl)	-									16			16.4
18	20	M	-7	-7	-7	w/o	w/o	-7	-7	0	0	0	0	0	0	0	0	0	0	0	None	0	6	PLT (x10^4/µl)	-									16			25.2
18	20	M	-7	-7	-7	w/o	w/o	-7	-7	0	0	0	0	0	0	0	0	0	0	0	None	0	6	Neu (%)	-									59			60
18	20	M	-7	-7	-7	w/o	w/o	-7	-7	0	0	0	0	0	0	0	0	0	0	0	None	0	6	Lym (%)	-									37			34
18	20	M	-7	-7	-7	w/o	w/o	-7	-7	0	0	0	0	0	0	0	0	0	0	0	None	0	6	N/L	-									1.59459			1.76471
18	20	M	-7	-7	-7	w/o	w/o	-7	-7	0	0	0	0	0	0	0	0	0	0	0	None	0	6	Aty (%)	-									2			1
18	20	M	-7	-7	-7	w/o	w/o	-7	-7	0	0	0	0	0	0	0	0	0	0	0	None	0	6	LDH (U/l)	-									206			222
18	20	M	-7	-7	-7	w/o	w/o	-7	-7	0	0	0	0	0	0	0	0	0	0	0	None	0	6	T-Bil (mg/dl)	-									0.5			0.5
18	20	M	-7	-7	-7	w/o	w/o	-7	-7	0	0	0	0	0	0	0	0	0	0	0	None	0	6	BUN (mg/dl)	-									7.1			7.6
18	20	M	-7	-7	-7	w/o	w/o	-7	-7	0	0	0	0	0	0	0	0	0	0	0	None	0	6	Cre (mg/dl)	-									0.92			0.83
18	20	M	-7	-7	-7	w/o	w/o	-7	-7	0	0	0	0	0	0	0	0	0	0	0	None	0	6	CRP (mg/dl)	-									4.74			1.74
18	20	M	-7	-7	-7	w/o	w/o	-7	-7	0	0	0	0	0	0	0	0	0	0	0	None	0	6	CT	1									Infiltrate
18	20	M	-7	-7	-7	w/o	w/o	-7	-7	0	0	0	0	0	0	0	0	0	0	0	None	0	6	O2 (l/min)	0											0	0	0	0	0	0	0
19	43	M	-4	w/o	-3	-3	w/o	w/o	-4	0	0	0	0	0	0	0	0	0	0	0	None	0	7	WBC(/µl)	-											4230				3960		4200
19	43	M	-4	w/o	-3	-3	w/o	w/o	-4	0	0	0	0	0	0	0	0	0	0	0	None	0	7	RBC(x10^4/µl)	-											490				471		462
19	43	M	-4	w/o	-3	-3	w/o	w/o	-4	0	0	0	0	0	0	0	0	0	0	0	None	0	7	Hb(g/dl)	-											16.4				15.6		15.2
19	43	M	-4	w/o	-3	-3	w/o	w/o	-4	0	0	0	0	0	0	0	0	0	0	0	None	0	7	PLT (x10^4/µl)	-											20				20.8		22
19	43	M	-4	w/o	-3	-3	w/o	w/o	-4	0	0	0	0	0	0	0	0	0	0	0	None	0	7	Neu (%)	-											66.2				51		40
19	43	M	-4	w/o	-3	-3	w/o	w/o	-4	0	0	0	0	0	0	0	0	0	0	0	None	0	7	Lym (%)	-											28.4				39		58
19	43	M	-4	w/o	-3	-3	w/o	w/o	-4	0	0	0	0	0	0	0	0	0	0	0	None	0	7	N/L	-											2.33099				1.30769		0.689655
19	43	M	-4	w/o	-3	-3	w/o	w/o	-4	0	0	0	0	0	0	0	0	0	0	0	None	0	7	Aty (%)	-											0				0		0
19	43	M	-4	w/o	-3	-3	w/o	w/o	-4	0	0	0	0	0	0	0	0	0	0	0	None	0	7	LDH (U/l)	-											224				253		244
19	43	M	-4	w/o	-3	-3	w/o	w/o	-4	0	0	0	0	0	0	0	0	0	0	0	None	0	7	T-Bil (mg/dl)	-											0.6				0.6		0.7
19	43	M	-4	w/o	-3	-3	w/o	w/o	-4	0	0	0	0	0	0	0	0	0	0	0	None	0	7	BUN (mg/dl)	-											11.6				11.2		10.7
19	43	M	-4	w/o	-3	-3	w/o	w/o	-4	0	0	0	0	0	0	0	0	0	0	0	None	0	7	Cre (mg/dl)	-											0.85				0.8		0.84
19	43	M	-4	w/o	-3	-3	w/o	w/o	-4	0	0	0	0	0	0	0	0	0	0	0	None	0	7	CRP (mg/dl)	-											0.18				0.34		0.49
19	43	M	-4	w/o	-3	-3	w/o	w/o	-4	0	0	0	0	0	0	0	0	0	0	0	None	0	7	CT	0											None
19	43	M	-4	w/o	-3	-3	w/o	w/o	-4	0	0	0	0	0	0	0	0	0	0	0	None	0	7	O2 (l/min)	0											0	0	0	0	0	0	0	0
20	36	M	-3	-3	-3	-3	-3	w/o	-3	0	0	0	0	0	0	0	0	0	0	0	None	0	2	WBC(/µl)	-											4440
20	36	M	-3	-3	-3	-3	-3	w/o	-3	0	0	0	0	0	0	0	0	0	0	0	None	0	2	RBC(x10^4/µl)	-											492
20	36	M	-3	-3	-3	-3	-3	w/o	-3	0	0	0	0	0	0	0	0	0	0	0	None	0	2	Hb(g/dl)	-											15.2
20	36	M	-3	-3	-3	-3	-3	w/o	-3	0	0	0	0	0	0	0	0	0	0	0	None	0	2	PLT (x10^4/µl)	-											20.7
20	36	M	-3	-3	-3	-3	-3	w/o	-3	0	0	0	0	0	0	0	0	0	0	0	None	0	2	Neu (%)	-											55.8
20	36	M	-3	-3	-3	-3	-3	w/o	-3	0	0	0	0	0	0	0	0	0	0	0	None	0	2	Lym (%)	-											10.4
20	36	M	-3	-3	-3	-3	-3	w/o	-3	0	0	0	0	0	0	0	0	0	0	0	None	0	2	N/L	-											5.36538
20	36	M	-3	-3	-3	-3	-3	w/o	-3	0	0	0	0	0	0	0	0	0	0	0	None	0	2	Aty (%)	-											0
20	36	M	-3	-3	-3	-3	-3	w/o	-3	0	0	0	0	0	0	0	0	0	0	0	None	0	2	LDH (U/l)	-											180
20	36	M	-3	-3	-3	-3	-3	w/o	-3	0	0	0	0	0	0	0	0	0	0	0	None	0	2	T-Bil (mg/dl)	-											0.6
20	36	M	-3	-3	-3	-3	-3	w/o	-3	0	0	0	0	0	0	0	0	0	0	0	None	0	2	BUN (mg/dl)	-											9.9
20	36	M	-3	-3	-3	-3	-3	w/o	-3	0	0	0	0	0	0	0	0	0	0	0	None	0	2	Cre (mg/dl)	-											0.83
20	36	M	-3	-3	-3	-3	-3	w/o	-3	0	0	0	0	0	0	0	0	0	0	0	None	0	2	CRP (mg/dl)	-											0.42
20	36	M	-3	-3	-3	-3	-3	w/o	-3	0	0	0	0	0	0	0	0	0	0	0	None	0	2	CT	0											None
20	36	M	-3	-3	-3	-3	-3	w/o	-3	0	0	0	0	0	0	0	0	0	0	0	None	0	2	O2 (l/min)	0											0	0	0
21	21	M	-4	-4	-4	-4	-4	w/o	-4	0	0	0	0	0	0	0	0	0	0	0	None	0	7	WBC(/µl)	-											3300
21	21	M	-4	-4	-4	-4	-4	w/o	-4	0	0	0	0	0	0	0	0	0	0	0	None	0	7	RBC(x10^4/µl)	-											534
21	21	M	-4	-4	-4	-4	-4	w/o	-4	0	0	0	0	0	0	0	0	0	0	0	None	0	7	Hb(g/dl)	-											16.2
21	21	M	-4	-4	-4	-4	-4	w/o	-4	0	0	0	0	0	0	0	0	0	0	0	None	0	7	PLT (x10^4/µl)	-											21.7
21	21	M	-4	-4	-4	-4	-4	w/o	-4	0	0	0	0	0	0	0	0	0	0	0	None	0	7	Neu (%)	-											63.6
21	21	M	-4	-4	-4	-4	-4	w/o	-4	0	0	0	0	0	0	0	0	0	0	0	None	0	7	Lym (%)	-											25.2
21	21	M	-4	-4	-4	-4	-4	w/o	-4	0	0	0	0	0	0	0	0	0	0	0	None	0	7	N/L	-											2.52381
21	21	M	-4	-4	-4	-4	-4	w/o	-4	0	0	0	0	0	0	0	0	0	0	0	None	0	7	Aty (%)	-											0
21	21	M	-4	-4	-4	-4	-4	w/o	-4	0	0	0	0	0	0	0	0	0	0	0	None	0	7	LDH (U/l)	-											159
21	21	M	-4	-4	-4	-4	-4	w/o	-4	0	0	0	0	0	0	0	0	0	0	0	None	0	7	T-Bil (mg/dl)	-											0.8
21	21	M	-4	-4	-4	-4	-4	w/o	-4	0	0	0	0	0	0	0	0	0	0	0	None	0	7	BUN (mg/dl)	-											12.9
21	21	M	-4	-4	-4	-4	-4	w/o	-4	0	0	0	0	0	0	0	0	0	0	0	None	0	7	Cre (mg/dl)	-											0.72
21	21	M	-4	-4	-4	-4	-4	w/o	-4	0	0	0	0	0	0	0	0	0	0	0	None	0	7	CRP (mg/dl)	-											0.03
21	21	M	-4	-4	-4	-4	-4	w/o	-4	0	0	0	0	0	0	0	0	0	0	0	None	0	7	CT	0											None
21	21	M	-4	-4	-4	-4	-4	w/o	-4	0	0	0	0	0	0	0	0	0	0	0	None	0	7	O2 (l/min)	0											0	0	0	0	0	0	0	0
22	61	F	-7	-9	w/o	-7	w/o	w/o	-9	0	0	0	0	0	0	0	0	0	0	0	None	0	4	WBC(/µl)	-											3620			5100
22	61	F	-7	-9	w/o	-7	w/o	w/o	-9	0	0	0	0	0	0	0	0	0	0	0	None	0	4	RBC(x10^4/µl)	-											464			469
22	61	F	-7	-9	w/o	-7	w/o	w/o	-9	0	0	0	0	0	0	0	0	0	0	0	None	0	4	Hb(g/dl)	-											14.3			14.2
22	61	F	-7	-9	w/o	-7	w/o	w/o	-9	0	0	0	0	0	0	0	0	0	0	0	None	0	4	PLT (x10^4/µl)	-											11.6			13.3
22	61	F	-7	-9	w/o	-7	w/o	w/o	-9	0	0	0	0	0	0	0	0	0	0	0	None	0	4	Neu (%)	-											61			61
22	61	F	-7	-9	w/o	-7	w/o	w/o	-9	0	0	0	0	0	0	0	0	0	0	0	None	0	4	Lym (%)	-											36			33
22	61	F	-7	-9	w/o	-7	w/o	w/o	-9	0	0	0	0	0	0	0	0	0	0	0	None	0	4	N/L	-											1.69444			1.84848
22	61	F	-7	-9	w/o	-7	w/o	w/o	-9	0	0	0	0	0	0	0	0	0	0	0	None	0	4	Aty (%)	-											2			0
22	61	F	-7	-9	w/o	-7	w/o	w/o	-9	0	0	0	0	0	0	0	0	0	0	0	None	0	4	LDH (U/l)	-											315			274
22	61	F	-7	-9	w/o	-7	w/o	w/o	-9	0	0	0	0	0	0	0	0	0	0	0	None	0	4	T-Bil (mg/dl)	-											0.6			0.8
22	61	F	-7	-9	w/o	-7	w/o	w/o	-9	0	0	0	0	0	0	0	0	0	0	0	None	0	4	BUN (mg/dl)	-											14.4			12.5
22	61	F	-7	-9	w/o	-7	w/o	w/o	-9	0	0	0	0	0	0	0	0	0	0	0	None	0	4	Cre (mg/dl)	-											0.83			0.8
22	61	F	-7	-9	w/o	-7	w/o	w/o	-9	0	0	0	0	0	0	0	0	0	0	0	None	0	4	CRP (mg/dl)	-											0.33			0.58
22	61	F	-7	-9	w/o	-7	w/o	w/o	-9	0	0	0	0	0	0	0	0	0	0	0	None	0	4	CT	1												Infiltrate
22	61	F	-7	-9	w/o	-7	w/o	w/o	-9	0	0	0	0	0	0	0	0	0	0	0	None	0	4	O2 (l/min)	0											0	0	0	0	0
23	59	M	-4	-4	-4	w/o	w/	w/o	-4	0	0	0	0	0	0	0	0	0	0	0	Favipiravir, Dexamethasone	0	18	WBC(/µl)	-											3330				3410		5320			5710			6940
23	59	M	-4	-4	-4	w/o	w/	w/o	-4	0	0	0	0	0	0	0	0	0	0	0	Favipiravir, Dexamethasone	0	18	RBC(x10^4/µl)	-											511				459		437			437			474
23	59	M	-4	-4	-4	w/o	w/	w/o	-4	0	0	0	0	0	0	0	0	0	0	0	Favipiravir, Dexamethasone	0	18	Hb(g/dl)	-											16.4				14.8		14.3			14.2			15.2
23	59	M	-4	-4	-4	w/o	w/	w/o	-4	0	0	0	0	0	0	0	0	0	0	0	Favipiravir, Dexamethasone	0	18	PLT (x10^4/µl)	-											10.7				9.9		12.2			18.6			23.4
23	59	M	-4	-4	-4	w/o	w/	w/o	-4	0	0	0	0	0	0	0	0	0	0	0	Favipiravir, Dexamethasone	0	18	Neu (%)	-											65.2				73.9		84			72			80
23	59	M	-4	-4	-4	w/o	w/	w/o	-4	0	0	0	0	0	0	0	0	0	0	0	Favipiravir, Dexamethasone	0	18	Lym (%)	-											21.6				16.1		15			19			19
23	59	M	-4	-4	-4	w/o	w/	w/o	-4	0	0	0	0	0	0	0	0	0	0	0	Favipiravir, Dexamethasone	0	18	N/L	-											3.01852				4.59006		5.6			3.78947			4.21053
23	59	M	-4	-4	-4	w/o	w/	w/o	-4	0	0	0	0	0	0	0	0	0	0	0	Favipiravir, Dexamethasone	0	18	Aty (%)	-											0				0		1			1			1
23	59	M	-4	-4	-4	w/o	w/	w/o	-4	0	0	0	0	0	0	0	0	0	0	0	Favipiravir, Dexamethasone	0	18	LDH (U/l)	-											305				365		364			260			272
23	59	M	-4	-4	-4	w/o	w/	w/o	-4	0	0	0	0	0	0	0	0	0	0	0	Favipiravir, Dexamethasone	0	18	T-Bil (mg/dl)	-											0.9				0.7		0.6			0.5			0.6
23	59	M	-4	-4	-4	w/o	w/	w/o	-4	0	0	0	0	0	0	0	0	0	0	0	Favipiravir, Dexamethasone	0	18	BUN (mg/dl)	-											13.4				13		15			18.1			18.9
23	59	M	-4	-4	-4	w/o	w/	w/o	-4	0	0	0	0	0	0	0	0	0	0	0	Favipiravir, Dexamethasone	0	18	Cre (mg/dl)	-											0.97				0.95		0.79			0.79			0.8
23	59	M	-4	-4	-4	w/o	w/	w/o	-4	0	0	0	0	0	0	0	0	0	0	0	Favipiravir, Dexamethasone	0	18	CRP (mg/dl)	-											3.46				7.23		9.5			1.21			0.17
23	59	M	-4	-4	-4	w/o	w/	w/o	-4	0	0	0	0	0	0	0	0	0	0	0	Favipiravir, Dexamethasone	0	18	CT	1								None					Worse
23	59	M	-4	-4	-4	w/o	w/	w/o	-4	0	0	0	0	0	0	0	0	0	0	0	Favipiravir, Dexamethasone	0	18	O2 (l/min)	3											0	1	1	1	1	1	2	3	3	3	2	2	1.5	1
24	21	F	-7	w/o	w/o	w/o	w/o	-4	-7	0	0	0	0	0	0	0	0	0	0	0	None	0	5	WBC(/µl)	-							3530				4950
24	21	F	-7	w/o	w/o	w/o	w/o	-4	-7	0	0	0	0	0	0	0	0	0	0	0	None	0	5	RBC(x10^4/µl)	-							477				512
24	21	F	-7	w/o	w/o	w/o	w/o	-4	-7	0	0	0	0	0	0	0	0	0	0	0	None	0	5	Hb(g/dl)	-							14.6				15.5
24	21	F	-7	w/o	w/o	w/o	w/o	-4	-7	0	0	0	0	0	0	0	0	0	0	0	None	0	5	PLT (x10^4/µl)	-							18.8				21.8
24	21	F	-7	w/o	w/o	w/o	w/o	-4	-7	0	0	0	0	0	0	0	0	0	0	0	None	0	5	Neu (%)	-							40				48.7
24	21	F	-7	w/o	w/o	w/o	w/o	-4	-7	0	0	0	0	0	0	0	0	0	0	0	None	0	5	Lym (%)	-							45				42.4
24	21	F	-7	w/o	w/o	w/o	w/o	-4	-7	0	0	0	0	0	0	0	0	0	0	0	None	0	5	N/L	-							0.888889				1.14858
24	21	F	-7	w/o	w/o	w/o	w/o	-4	-7	0	0	0	0	0	0	0	0	0	0	0	None	0	5	Aty (%)	-							1				0
24	21	F	-7	w/o	w/o	w/o	w/o	-4	-7	0	0	0	0	0	0	0	0	0	0	0	None	0	5	LDH (U/l)	-							149				152
24	21	F	-7	w/o	w/o	w/o	w/o	-4	-7	0	0	0	0	0	0	0	0	0	0	0	None	0	5	T-Bil (mg/dl)	-							0.4				0.6
24	21	F	-7	w/o	w/o	w/o	w/o	-4	-7	0	0	0	0	0	0	0	0	0	0	0	None	0	5	BUN (mg/dl)	-							6				12.6
24	21	F	-7	w/o	w/o	w/o	w/o	-4	-7	0	0	0	0	0	0	0	0	0	0	0	None	0	5	Cre (mg/dl)	-							0.57				0.6
24	21	F	-7	w/o	w/o	w/o	w/o	-4	-7	0	0	0	0	0	0	0	0	0	0	0	None	0	5	CRP (mg/dl)	-							0.13				0.02
24	21	F	-7	w/o	w/o	w/o	w/o	-4	-7	0	0	0	0	0	0	0	0	0	0	0	None	0	5	CT	0							None
24	21	F	-7	w/o	w/o	w/o	w/o	-4	-7	0	0	0	0	0	0	0	0	0	0	0	None	0	5	O2 (l/min)	0											0	0	0	0	0	0
25	31	M	-7	w/o	-7	-7	-5	-7	-7	0	0	0	0	0	0	0	0	0	0	0	None	0	5	WBC(/µl)	-											3980		5140
25	31	M	-7	w/o	-7	-7	-5	-7	-7	0	0	0	0	0	0	0	0	0	0	0	None	0	5	RBC(x10^4/µl)	-											531		514
25	31	M	-7	w/o	-7	-7	-5	-7	-7	0	0	0	0	0	0	0	0	0	0	0	None	0	5	Hb(g/dl)	-											15.7		15.5
25	31	M	-7	w/o	-7	-7	-5	-7	-7	0	0	0	0	0	0	0	0	0	0	0	None	0	5	PLT (x10^4/µl)	-											19.5		19.3
25	31	M	-7	w/o	-7	-7	-5	-7	-7	0	0	0	0	0	0	0	0	0	0	0	None	0	5	Neu (%)	-											47.7		51
25	31	M	-7	w/o	-7	-7	-5	-7	-7	0	0	0	0	0	0	0	0	0	0	0	None	0	5	Lym (%)	-											37.2		39
25	31	M	-7	w/o	-7	-7	-5	-7	-7	0	0	0	0	0	0	0	0	0	0	0	None	0	5	N/L	-											1.28226		1.30769
25	31	M	-7	w/o	-7	-7	-5	-7	-7	0	0	0	0	0	0	0	0	0	0	0	None	0	5	Aty (%)	-											0		0
25	31	M	-7	w/o	-7	-7	-5	-7	-7	0	0	0	0	0	0	0	0	0	0	0	None	0	5	LDH (U/l)	-											176		174
25	31	M	-7	w/o	-7	-7	-5	-7	-7	0	0	0	0	0	0	0	0	0	0	0	None	0	5	T-Bil (mg/dl)	-											1		1.1
25	31	M	-7	w/o	-7	-7	-5	-7	-7	0	0	0	0	0	0	0	0	0	0	0	None	0	5	BUN (mg/dl)	-											7.9		7.8
25	31	M	-7	w/o	-7	-7	-5	-7	-7	0	0	0	0	0	0	0	0	0	0	0	None	0	5	Cre (mg/dl)	-											1.14		1.07
25	31	M	-7	w/o	-7	-7	-5	-7	-7	0	0	0	0	0	0	0	0	0	0	0	None	0	5	CRP (mg/dl)	-											0.04		0.03
25	31	M	-7	w/o	-7	-7	-5	-7	-7	0	0	0	0	0	0	0	0	0	0	0	None	0	5	CT	1											Infiltrate
25	31	M	-7	w/o	-7	-7	-5	-7	-7	0	0	0	0	0	0	0	0	0	0	0	None	0	5	O2 (l/min)	0											0	0	0	0	0	0
26	56	M	-7	w/o	w/	-7	w/o	w/o	-7	0	0	0	0	0	0	0	0	0	0	0	Favipiravir	0	9	WBC(/µl)	-											5950			6290
26	56	M	-7	w/o	w/	-7	w/o	w/o	-7	0	0	0	0	0	0	0	0	0	0	0	Favipiravir	0	9	RBC(x10^4/µl)	-											516			498
26	56	M	-7	w/o	w/	-7	w/o	w/o	-7	0	0	0	0	0	0	0	0	0	0	0	Favipiravir	0	9	Hb(g/dl)	-											17.8			17
26	56	M	-7	w/o	w/	-7	w/o	w/o	-7	0	0	0	0	0	0	0	0	0	0	0	Favipiravir	0	9	PLT (x10^4/µl)	-											16.7			26.6
26	56	M	-7	w/o	w/	-7	w/o	w/o	-7	0	0	0	0	0	0	0	0	0	0	0	Favipiravir	0	9	Neu (%)	-											57			50
26	56	M	-7	w/o	w/	-7	w/o	w/o	-7	0	0	0	0	0	0	0	0	0	0	0	Favipiravir	0	9	Lym (%)	-											31			36
26	56	M	-7	w/o	w/	-7	w/o	w/o	-7	0	0	0	0	0	0	0	0	0	0	0	Favipiravir	0	9	N/L	-											1.83871			1.38889
26	56	M	-7	w/o	w/	-7	w/o	w/o	-7	0	0	0	0	0	0	0	0	0	0	0	Favipiravir	0	9	Aty (%)	-											2			5
26	56	M	-7	w/o	w/	-7	w/o	w/o	-7	0	0	0	0	0	0	0	0	0	0	0	Favipiravir	0	9	LDH (U/l)	-											419			319
26	56	M	-7	w/o	w/	-7	w/o	w/o	-7	0	0	0	0	0	0	0	0	0	0	0	Favipiravir	0	9	T-Bil (mg/dl)	-											1			0.9
26	56	M	-7	w/o	w/	-7	w/o	w/o	-7	0	0	0	0	0	0	0	0	0	0	0	Favipiravir	0	9	BUN (mg/dl)	-											15.7			10.1
26	56	M	-7	w/o	w/	-7	w/o	w/o	-7	0	0	0	0	0	0	0	0	0	0	0	Favipiravir	0	9	Cre (mg/dl)	-											0.99			0.87
26	56	M	-7	w/o	w/	-7	w/o	w/o	-7	0	0	0	0	0	0	0	0	0	0	0	Favipiravir	0	9	CRP (mg/dl)	-											3.94			7.46
26	56	M	-7	w/o	w/	-7	w/o	w/o	-7	0	0	0	0	0	0	0	0	0	0	0	Favipiravir	0	9	CT	1											Infiltrate
26	56	M	-7	w/o	w/	-7	w/o	w/o	-7	0	0	0	0	0	0	0	0	0	0	0	Favipiravir	0	9	O2 (l/min)	1											1	1	0	0	0	0	0	0	0	0
27	55	F	w/o	-5	-1	w/o	w/o	w/o	-5	0	0	0	0	0	0	0	0	0	0	0	None	0	8	WBC(/µl)	-											5050				4290
27	55	F	w/o	-5	-1	w/o	w/o	w/o	-5	0	0	0	0	0	0	0	0	0	0	0	None	0	8	RBC(x10^4/µl)	-											475				476
27	55	F	w/o	-5	-1	w/o	w/o	w/o	-5	0	0	0	0	0	0	0	0	0	0	0	None	0	8	Hb(g/dl)	-											14.8				14.6
27	55	F	w/o	-5	-1	w/o	w/o	w/o	-5	0	0	0	0	0	0	0	0	0	0	0	None	0	8	PLT (x10^4/µl)	-											18.1				19.6
27	55	F	w/o	-5	-1	w/o	w/o	w/o	-5	0	0	0	0	0	0	0	0	0	0	0	None	0	8	Neu (%)	-											72.5				62.5
27	55	F	w/o	-5	-1	w/o	w/o	w/o	-5	0	0	0	0	0	0	0	0	0	0	0	None	0	8	Lym (%)	-											19.8				27.7
27	55	F	w/o	-5	-1	w/o	w/o	w/o	-5	0	0	0	0	0	0	0	0	0	0	0	None	0	8	N/L	-											3.66162				2.25632
27	55	F	w/o	-5	-1	w/o	w/o	w/o	-5	0	0	0	0	0	0	0	0	0	0	0	None	0	8	Aty (%)	-											0				0
27	55	F	w/o	-5	-1	w/o	w/o	w/o	-5	0	0	0	0	0	0	0	0	0	0	0	None	0	8	LDH (U/l)	-											166				171
27	55	F	w/o	-5	-1	w/o	w/o	w/o	-5	0	0	0	0	0	0	0	0	0	0	0	None	0	8	T-Bil (mg/dl)	-											0.9				0.8
27	55	F	w/o	-5	-1	w/o	w/o	w/o	-5	0	0	0	0	0	0	0	0	0	0	0	None	0	8	BUN (mg/dl)	-											10.7				10.9
27	55	F	w/o	-5	-1	w/o	w/o	w/o	-5	0	0	0	0	0	0	0	0	0	0	0	None	0	8	Cre (mg/dl)	-											0.77				0.77
27	55	F	w/o	-5	-1	w/o	w/o	w/o	-5	0	0	0	0	0	0	0	0	0	0	0	None	0	8	CRP (mg/dl)	-											0.24				0.64
27	55	F	w/o	-5	-1	w/o	w/o	w/o	-5	0	0	0	0	0	0	0	0	0	0	0	None	0	8	CT	1											Infiltrate
27	55	F	w/o	-5	-1	w/o	w/o	w/o	-5	0	0	0	0	0	0	0	0	0	0	0	None	0	8	O2 (l/min)	0											0	0	0	0	0	0	0	0	0
28	23	M	-7	w/o	-1	w/o	-1	w/o	-7	0	0	0	0	0	0	0	0	0	0	0	None	0	8	WBC(/µl)	-											5670
28	23	M	-7	w/o	-1	w/o	-1	w/o	-7	0	0	0	0	0	0	0	0	0	0	0	None	0	8	RBC(x10^4/µl)	-											518
28	23	M	-7	w/o	-1	w/o	-1	w/o	-7	0	0	0	0	0	0	0	0	0	0	0	None	0	8	Hb(g/dl)	-											15.5
28	23	M	-7	w/o	-1	w/o	-1	w/o	-7	0	0	0	0	0	0	0	0	0	0	0	None	0	8	PLT (x10^4/µl)	-											22.9
28	23	M	-7	w/o	-1	w/o	-1	w/o	-7	0	0	0	0	0	0	0	0	0	0	0	None	0	8	Neu (%)	-											60.4
28	23	M	-7	w/o	-1	w/o	-1	w/o	-7	0	0	0	0	0	0	0	0	0	0	0	None	0	8	Lym (%)	-											29.5
28	23	M	-7	w/o	-1	w/o	-1	w/o	-7	0	0	0	0	0	0	0	0	0	0	0	None	0	8	N/L	-											2.04746
28	23	M	-7	w/o	-1	w/o	-1	w/o	-7	0	0	0	0	0	0	0	0	0	0	0	None	0	8	Aty (%)	-											0
28	23	M	-7	w/o	-1	w/o	-1	w/o	-7	0	0	0	0	0	0	0	0	0	0	0	None	0	8	LDH (U/l)	-											206
28	23	M	-7	w/o	-1	w/o	-1	w/o	-7	0	0	0	0	0	0	0	0	0	0	0	None	0	8	T-Bil (mg/dl)	-											0.7
28	23	M	-7	w/o	-1	w/o	-1	w/o	-7	0	0	0	0	0	0	0	0	0	0	0	None	0	8	BUN (mg/dl)	-											11.7
28	23	M	-7	w/o	-1	w/o	-1	w/o	-7	0	0	0	0	0	0	0	0	0	0	0	None	0	8	Cre (mg/dl)	-											0.91
28	23	M	-7	w/o	-1	w/o	-1	w/o	-7	0	0	0	0	0	0	0	0	0	0	0	None	0	8	CRP (mg/dl)	-											1.6
28	23	M	-7	w/o	-1	w/o	-1	w/o	-7	0	0	0	0	0	0	0	0	0	0	0	None	0	8	CT	1							Infiltrate
28	23	M	-7	w/o	-1	w/o	-1	w/o	-7	0	0	0	0	0	0	0	0	0	0	0	None	0	8	O2 (l/min)	0											0	0	0	0	0	0	0	0	0
29	18	F	-4	-5	w/o	-4	w/o	w/o	-5	0	0	0	0	0	0	0	0	0	0	0	None	0	6	WBC(/µl)	-									4560
29	18	F	-4	-5	w/o	-4	w/o	w/o	-5	0	0	0	0	0	0	0	0	0	0	0	None	0	6	RBC(x10^4/µl)	-									467
29	18	F	-4	-5	w/o	-4	w/o	w/o	-5	0	0	0	0	0	0	0	0	0	0	0	None	0	6	Hb(g/dl)	-									14.1
29	18	F	-4	-5	w/o	-4	w/o	w/o	-5	0	0	0	0	0	0	0	0	0	0	0	None	0	6	PLT (x10^4/µl)	-									20.8
29	18	F	-4	-5	w/o	-4	w/o	w/o	-5	0	0	0	0	0	0	0	0	0	0	0	None	0	6	Neu (%)	-									66.3
29	18	F	-4	-5	w/o	-4	w/o	w/o	-5	0	0	0	0	0	0	0	0	0	0	0	None	0	6	Lym (%)	-									21.7
29	18	F	-4	-5	w/o	-4	w/o	w/o	-5	0	0	0	0	0	0	0	0	0	0	0	None	0	6	N/L	-									3.0553
29	18	F	-4	-5	w/o	-4	w/o	w/o	-5	0	0	0	0	0	0	0	0	0	0	0	None	0	6	Aty (%)	-									0
29	18	F	-4	-5	w/o	-4	w/o	w/o	-5	0	0	0	0	0	0	0	0	0	0	0	None	0	6	LDH (U/l)	-									145
29	18	F	-4	-5	w/o	-4	w/o	w/o	-5	0	0	0	0	0	0	0	0	0	0	0	None	0	6	T-Bil (mg/dl)	-									0.4
29	18	F	-4	-5	w/o	-4	w/o	w/o	-5	0	0	0	0	0	0	0	0	0	0	0	None	0	6	BUN (mg/dl)	-									4
29	18	F	-4	-5	w/o	-4	w/o	w/o	-5	0	0	0	0	0	0	0	0	0	0	0	None	0	6	Cre (mg/dl)	-									0.6
29	18	F	-4	-5	w/o	-4	w/o	w/o	-5	0	0	0	0	0	0	0	0	0	0	0	None	0	6	CRP (mg/dl)	-									0.23
29	18	F	-4	-5	w/o	-4	w/o	w/o	-5	0	0	0	0	0	0	0	0	0	0	0	None	0	6	CT	0									None
29	18	F	-4	-5	w/o	-4	w/o	w/o	-5	0	0	0	0	0	0	0	0	0	0	0	None	0	6	O2 (l/min)	0											0	0	0	0	0	0	0
30	30	M	-9	w/o	-6	w/o	w/	-6	-9	0	0	0	0	0	0	0	0	0	0	0	None	0	11	WBC(/µl)	-											3650			5640
30	30	M	-9	w/o	-6	w/o	w/	-6	-9	0	0	0	0	0	0	0	0	0	0	0	None	0	11	RBC(x10^4/µl)	-											487			491
30	30	M	-9	w/o	-6	w/o	w/	-6	-9	0	0	0	0	0	0	0	0	0	0	0	None	0	11	Hb(g/dl)	-											15.2			15.5
30	30	M	-9	w/o	-6	w/o	w/	-6	-9	0	0	0	0	0	0	0	0	0	0	0	None	0	11	PLT (x10^4/µl)	-											20.5			25.2
30	30	M	-9	w/o	-6	w/o	w/	-6	-9	0	0	0	0	0	0	0	0	0	0	0	None	0	11	Neu (%)	-											52			49
30	30	M	-9	w/o	-6	w/o	w/	-6	-9	0	0	0	0	0	0	0	0	0	0	0	None	0	11	Lym (%)	-											31			29
30	30	M	-9	w/o	-6	w/o	w/	-6	-9	0	0	0	0	0	0	0	0	0	0	0	None	0	11	N/L	-											1.67742			1.68966
30	30	M	-9	w/o	-6	w/o	w/	-6	-9	0	0	0	0	0	0	0	0	0	0	0	None	0	11	Aty (%)	-											3			1
30	30	M	-9	w/o	-6	w/o	w/	-6	-9	0	0	0	0	0	0	0	0	0	0	0	None	0	11	LDH (U/l)	-											189			155
30	30	M	-9	w/o	-6	w/o	w/	-6	-9	0	0	0	0	0	0	0	0	0	0	0	None	0	11	T-Bil (mg/dl)	-											0.9			0.7
30	30	M	-9	w/o	-6	w/o	w/	-6	-9	0	0	0	0	0	0	0	0	0	0	0	None	0	11	BUN (mg/dl)	-											10			12.6
30	30	M	-9	w/o	-6	w/o	w/	-6	-9	0	0	0	0	0	0	0	0	0	0	0	None	0	11	Cre (mg/dl)	-											0.96			1.02
30	30	M	-9	w/o	-6	w/o	w/	-6	-9	0	0	0	0	0	0	0	0	0	0	0	None	0	11	CRP (mg/dl)	-											0.06			0.02
30	30	M	-9	w/o	-6	w/o	w/	-6	-9	0	0	0	0	0	0	0	0	0	0	0	None	0	11	CT	1											Infiltrate				Better
30	30	M	-9	w/o	-6	w/o	w/	-6	-9	0	0	0	0	0	0	0	0	0	0	0	None	0	11	O2 (l/min)	0											0	0	0	0	0	0	0	0	0	0	0	0
31	76	F	-4	w/o	-4	-4	w/o	w/o	-4	0	0	1	1	0	0	0	0	0	0	0	Favipiravir, Dexamethasone	0	24	WBC(/µl)	-											3520			2570								3700		5260
31	76	F	-4	w/o	-4	-4	w/o	w/o	-4	0	0	1	1	0	0	0	0	0	0	0	Favipiravir, Dexamethasone	0	24	RBC(x10^4/µl)	-											448			406								390		389
31	76	F	-4	w/o	-4	-4	w/o	w/o	-4	0	0	1	1	0	0	0	0	0	0	0	Favipiravir, Dexamethasone	0	24	Hb(g/dl)	-											13.7			12.3								11.7		11.6
31	76	F	-4	w/o	-4	-4	w/o	w/o	-4	0	0	1	1	0	0	0	0	0	0	0	Favipiravir, Dexamethasone	0	24	PLT (x10^4/µl)	-											21.1			15.8								29.9		34.2
31	76	F	-4	w/o	-4	-4	w/o	w/o	-4	0	0	1	1	0	0	0	0	0	0	0	Favipiravir, Dexamethasone	0	24	Neu (%)	-											66.1			65.7								75		83
31	76	F	-4	w/o	-4	-4	w/o	w/o	-4	0	0	1	1	0	0	0	0	0	0	0	Favipiravir, Dexamethasone	0	24	Lym (%)	-											25.9			26.1								17		10
31	76	F	-4	w/o	-4	-4	w/o	w/o	-4	0	0	1	1	0	0	0	0	0	0	0	Favipiravir, Dexamethasone	0	24	N/L	-											2.55212			2.51724								4.41176		8.3
31	76	F	-4	w/o	-4	-4	w/o	w/o	-4	0	0	1	1	0	0	0	0	0	0	0	Favipiravir, Dexamethasone	0	24	Aty (%)	-											0			0								0		3
31	76	F	-4	w/o	-4	-4	w/o	w/o	-4	0	0	1	1	0	0	0	0	0	0	0	Favipiravir, Dexamethasone	0	24	LDH (U/l)	-											178			160								244		224
31	76	F	-4	w/o	-4	-4	w/o	w/o	-4	0	0	1	1	0	0	0	0	0	0	0	Favipiravir, Dexamethasone	0	24	T-Bil (mg/dl)	-											0.6			0.5								0.5		0.4
31	76	F	-4	w/o	-4	-4	w/o	w/o	-4	0	0	1	1	0	0	0	0	0	0	0	Favipiravir, Dexamethasone	0	24	BUN (mg/dl)	-											13.2			11								5.6		15.7
31	76	F	-4	w/o	-4	-4	w/o	w/o	-4	0	0	1	1	0	0	0	0	0	0	0	Favipiravir, Dexamethasone	0	24	Cre (mg/dl)	-											0.58			0.54								0.56		0.49
31	76	F	-4	w/o	-4	-4	w/o	w/o	-4	0	0	1	1	0	0	0	0	0	0	0	Favipiravir, Dexamethasone	0	24	CRP (mg/dl)	-											1.01			3.47								9.28		3.83
31	76	F	-4	w/o	-4	-4	w/o	w/o	-4	0	0	1	1	0	0	0	0	0	0	0	Favipiravir, Dexamethasone	0	24	CT	1											Infiltrate											Worse
31	76	F	-4	w/o	-4	-4	w/o	w/o	-4	0	0	1	1	0	0	0	0	0	0	0	Favipiravir, Dexamethasone	0	24	O2 (l/min)	0											0	0	0	0	0	0	0	0	0	0	0	0	0	0
32	37	M	w/o	-3	w/o	-3	w/o	w/o	-3	0	0	0	0	0	0	0	0	0	0	0	None	0	8	WBC(/µl)	-													5820
32	37	M	w/o	-3	w/o	-3	w/o	w/o	-3	0	0	0	0	0	0	0	0	0	0	0	None	0	8	RBC(x10^4/µl)	-													521
32	37	M	w/o	-3	w/o	-3	w/o	w/o	-3	0	0	0	0	0	0	0	0	0	0	0	None	0	8	Hb(g/dl)	-													17.1
32	37	M	w/o	-3	w/o	-3	w/o	w/o	-3	0	0	0	0	0	0	0	0	0	0	0	None	0	8	PLT (x10^4/µl)	-													21.4
32	37	M	w/o	-3	w/o	-3	w/o	w/o	-3	0	0	0	0	0	0	0	0	0	0	0	None	0	8	Neu (%)	-													44.5
32	37	M	w/o	-3	w/o	-3	w/o	w/o	-3	0	0	0	0	0	0	0	0	0	0	0	None	0	8	Lym (%)	-													47.1
32	37	M	w/o	-3	w/o	-3	w/o	w/o	-3	0	0	0	0	0	0	0	0	0	0	0	None	0	8	N/L	-													0.944798
32	37	M	w/o	-3	w/o	-3	w/o	w/o	-3	0	0	0	0	0	0	0	0	0	0	0	None	0	8	Aty (%)	-													0
32	37	M	w/o	-3	w/o	-3	w/o	w/o	-3	0	0	0	0	0	0	0	0	0	0	0	None	0	8	LDH (U/l)	-													139
32	37	M	w/o	-3	w/o	-3	w/o	w/o	-3	0	0	0	0	0	0	0	0	0	0	0	None	0	8	T-Bil (mg/dl)	-													0.8
32	37	M	w/o	-3	w/o	-3	w/o	w/o	-3	0	0	0	0	0	0	0	0	0	0	0	None	0	8	BUN (mg/dl)	-													10.1
32	37	M	w/o	-3	w/o	-3	w/o	w/o	-3	0	0	0	0	0	0	0	0	0	0	0	None	0	8	Cre (mg/dl)	-													1.04
32	37	M	w/o	-3	w/o	-3	w/o	w/o	-3	0	0	0	0	0	0	0	0	0	0	0	None	0	8	CRP (mg/dl)	-													0.06
32	37	M	w/o	-3	w/o	-3	w/o	w/o	-3	0	0	0	0	0	0	0	0	0	0	0	None	0	8	CT	1											Infiltrate
32	37	M	w/o	-3	w/o	-3	w/o	w/o	-3	0	0	0	0	0	0	0	0	0	0	0	None	0	8	O2 (l/min)	0											0	0	0	0	0	0	0	0	0
33	53	M	-5	w/o	w/o	-5	w/o	w/o	-5	0	0	0	0	0	0	0	0	0	0	0	Favipiravir	0	17	WBC(/µl)	-											6660				5850					5940		6090		5400
33	53	M	-5	w/o	w/o	-5	w/o	w/o	-5	0	0	0	0	0	0	0	0	0	0	0	Favipiravir	0	17	RBC(x10^4/µl)	-											462				466					443		458		454
33	53	M	-5	w/o	w/o	-5	w/o	w/o	-5	0	0	0	0	0	0	0	0	0	0	0	Favipiravir	0	17	Hb(g/dl)	-											14.2				14.2					13.6		13.9		13.8
33	53	M	-5	w/o	w/o	-5	w/o	w/o	-5	0	0	0	0	0	0	0	0	0	0	0	Favipiravir	0	17	PLT (x10^4/µl)	-											20.4				21.6					27.4		25.3		20.9
33	53	M	-5	w/o	w/o	-5	w/o	w/o	-5	0	0	0	0	0	0	0	0	0	0	0	Favipiravir	0	17	Neu (%)	-											50				46					56.4		62.5		45
33	53	M	-5	w/o	w/o	-5	w/o	w/o	-5	0	0	0	0	0	0	0	0	0	0	0	Favipiravir	0	17	Lym (%)	-											40				43					30.8		27.3		36
33	53	M	-5	w/o	w/o	-5	w/o	w/o	-5	0	0	0	0	0	0	0	0	0	0	0	Favipiravir	0	17	N/L	-											1.25				1.06977					1.83117		2.28938		1.25
33	53	M	-5	w/o	w/o	-5	w/o	w/o	-5	0	0	0	0	0	0	0	0	0	0	0	Favipiravir	0	17	Aty (%)	-											2				2					0		0		5
33	53	M	-5	w/o	w/o	-5	w/o	w/o	-5	0	0	0	0	0	0	0	0	0	0	0	Favipiravir	0	17	LDH (U/l)	-											173				160					153		144		245
33	53	M	-5	w/o	w/o	-5	w/o	w/o	-5	0	0	0	0	0	0	0	0	0	0	0	Favipiravir	0	17	T-Bil (mg/dl)	-											0.3				0.3					0.5		0.3		0.3
33	53	M	-5	w/o	w/o	-5	w/o	w/o	-5	0	0	0	0	0	0	0	0	0	0	0	Favipiravir	0	17	BUN (mg/dl)	-											13				13.6					11.9		12.3		11.4
33	53	M	-5	w/o	w/o	-5	w/o	w/o	-5	0	0	0	0	0	0	0	0	0	0	0	Favipiravir	0	17	Cre (mg/dl)	-											0.94				0.91					0.87		0.96		0.85
33	53	M	-5	w/o	w/o	-5	w/o	w/o	-5	0	0	0	0	0	0	0	0	0	0	0	Favipiravir	0	17	CRP (mg/dl)	-											0.82				0.89					0.19		0.17		0.54
33	53	M	-5	w/o	w/o	-5	w/o	w/o	-5	0	0	0	0	0	0	0	0	0	0	0	Favipiravir	0	17	CT	1											Infiltrate										indeterminate
33	53	M	-5	w/o	w/o	-5	w/o	w/o	-5	0	0	0	0	0	0	0	0	0	0	0	Favipiravir	0	17	O2 (l/min)	0											0	0	0	0	0	0	0	0	0	0	0	0	0	0
34	46	M	-6	w/o	-7	-7	-2	-5	-7	0	0	0	0	0	0	0	0	0	0	0	None	0	6	WBC(/µl)	-											8050
34	46	M	-6	w/o	-7	-7	-2	-5	-7	0	0	0	0	0	0	0	0	0	0	0	None	0	6	RBC(x10^4/µl)	-											481
34	46	M	-6	w/o	-7	-7	-2	-5	-7	0	0	0	0	0	0	0	0	0	0	0	None	0	6	Hb(g/dl)	-											15.2
34	46	M	-6	w/o	-7	-7	-2	-5	-7	0	0	0	0	0	0	0	0	0	0	0	None	0	6	PLT (x10^4/µl)	-											21.6
34	46	M	-6	w/o	-7	-7	-2	-5	-7	0	0	0	0	0	0	0	0	0	0	0	None	0	6	Neu (%)	-											64
34	46	M	-6	w/o	-7	-7	-2	-5	-7	0	0	0	0	0	0	0	0	0	0	0	None	0	6	Lym (%)	-											27
34	46	M	-6	w/o	-7	-7	-2	-5	-7	0	0	0	0	0	0	0	0	0	0	0	None	0	6	N/L	-											2.37037
34	46	M	-6	w/o	-7	-7	-2	-5	-7	0	0	0	0	0	0	0	0	0	0	0	None	0	6	Aty (%)	-											1
34	46	M	-6	w/o	-7	-7	-2	-5	-7	0	0	0	0	0	0	0	0	0	0	0	None	0	6	LDH (U/l)	-											228
34	46	M	-6	w/o	-7	-7	-2	-5	-7	0	0	0	0	0	0	0	0	0	0	0	None	0	6	T-Bil (mg/dl)	-											0.5
34	46	M	-6	w/o	-7	-7	-2	-5	-7	0	0	0	0	0	0	0	0	0	0	0	None	0	6	BUN (mg/dl)	-											13.8
34	46	M	-6	w/o	-7	-7	-2	-5	-7	0	0	0	0	0	0	0	0	0	0	0	None	0	6	Cre (mg/dl)	-											0.85
34	46	M	-6	w/o	-7	-7	-2	-5	-7	0	0	0	0	0	0	0	0	0	0	0	None	0	6	CRP (mg/dl)	-											1.65
34	46	M	-6	w/o	-7	-7	-2	-5	-7	0	0	0	0	0	0	0	0	0	0	0	None	0	6	CT	1											Infiltrate
34	46	M	-6	w/o	-7	-7	-2	-5	-7	0	0	0	0	0	0	0	0	0	0	0	None	0	6	O2 (l/min)	0											0	0	0	0	0	0	0
35	36	M	-4	-4	-3	w/o	-2	w/o	-4	0	0	0	0	0	0	0	0	0	0	0	None	0	8	WBC(/µl)	-											4850			5600					5400
35	36	M	-4	-4	-3	w/o	-2	w/o	-4	0	0	0	0	0	0	0	0	0	0	0	None	0	8	RBC(x10^4/µl)	-											423			401					439
35	36	M	-4	-4	-3	w/o	-2	w/o	-4	0	0	0	0	0	0	0	0	0	0	0	None	0	8	Hb(g/dl)	-											13.3			12.5					13.5
35	36	M	-4	-4	-3	w/o	-2	w/o	-4	0	0	0	0	0	0	0	0	0	0	0	None	0	8	PLT (x10^4/µl)	-											18			19.5					32.5
35	36	M	-4	-4	-3	w/o	-2	w/o	-4	0	0	0	0	0	0	0	0	0	0	0	None	0	8	Neu (%)	-											81.3			63					51.5
35	36	M	-4	-4	-3	w/o	-2	w/o	-4	0	0	0	0	0	0	0	0	0	0	0	None	0	8	Lym (%)	-											10.3			29.1					39.1
35	36	M	-4	-4	-3	w/o	-2	w/o	-4	0	0	0	0	0	0	0	0	0	0	0	None	0	8	N/L	-											7.8932			2.16495					1.31714
35	36	M	-4	-4	-3	w/o	-2	w/o	-4	0	0	0	0	0	0	0	0	0	0	0	None	0	8	Aty (%)	-											0			0					0
35	36	M	-4	-4	-3	w/o	-2	w/o	-4	0	0	0	0	0	0	0	0	0	0	0	None	0	8	LDH (U/l)	-											211			204					188
35	36	M	-4	-4	-3	w/o	-2	w/o	-4	0	0	0	0	0	0	0	0	0	0	0	None	0	8	T-Bil (mg/dl)	-											0.4			0.3					0.4
35	36	M	-4	-4	-3	w/o	-2	w/o	-4	0	0	0	0	0	0	0	0	0	0	0	None	0	8	BUN (mg/dl)	-											14.5			14.5					15.3
35	36	M	-4	-4	-3	w/o	-2	w/o	-4	0	0	0	0	0	0	0	0	0	0	0	None	0	8	Cre (mg/dl)	-											0.88			0.76					0.73
35	36	M	-4	-4	-3	w/o	-2	w/o	-4	0	0	0	0	0	0	0	0	0	0	0	None	0	8	CRP (mg/dl)	-											5.83			2.26					1.45
35	36	M	-4	-4	-3	w/o	-2	w/o	-4	0	0	0	0	0	0	0	0	0	0	0	None	0	8	CT	1									Infiltrate
35	36	M	-4	-4	-3	w/o	-2	w/o	-4	0	0	0	0	0	0	0	0	0	0	0	None	0	8	O2 (l/min)	0											0	0	0	0	0	0	0	0	0
36	21	M	-3	w/o	w/o	-4	-3	-3	-4	0	0	0	0	0	0	0	0	0	0	0	None	0	6	WBC(/µl)	-											4140
36	21	M	-3	w/o	w/o	-4	-3	-3	-4	0	0	0	0	0	0	0	0	0	0	0	None	0	6	RBC(x10^4/µl)	-											547
36	21	M	-3	w/o	w/o	-4	-3	-3	-4	0	0	0	0	0	0	0	0	0	0	0	None	0	6	Hb(g/dl)	-											16.2
36	21	M	-3	w/o	w/o	-4	-3	-3	-4	0	0	0	0	0	0	0	0	0	0	0	None	0	6	PLT (x10^4/µl)	-											16.1
36	21	M	-3	w/o	w/o	-4	-3	-3	-4	0	0	0	0	0	0	0	0	0	0	0	None	0	6	Neu (%)	-											38.4
36	21	M	-3	w/o	w/o	-4	-3	-3	-4	0	0	0	0	0	0	0	0	0	0	0	None	0	6	Lym (%)	-											43
36	21	M	-3	w/o	w/o	-4	-3	-3	-4	0	0	0	0	0	0	0	0	0	0	0	None	0	6	N/L	-											0.893023
36	21	M	-3	w/o	w/o	-4	-3	-3	-4	0	0	0	0	0	0	0	0	0	0	0	None	0	6	Aty (%)	-											0
36	21	M	-3	w/o	w/o	-4	-3	-3	-4	0	0	0	0	0	0	0	0	0	0	0	None	0	6	LDH (U/l)	-											191
36	21	M	-3	w/o	w/o	-4	-3	-3	-4	0	0	0	0	0	0	0	0	0	0	0	None	0	6	T-Bil (mg/dl)	-											0.4
36	21	M	-3	w/o	w/o	-4	-3	-3	-4	0	0	0	0	0	0	0	0	0	0	0	None	0	6	BUN (mg/dl)	-											7.7
36	21	M	-3	w/o	w/o	-4	-3	-3	-4	0	0	0	0	0	0	0	0	0	0	0	None	0	6	Cre (mg/dl)	-											0.79
36	21	M	-3	w/o	w/o	-4	-3	-3	-4	0	0	0	0	0	0	0	0	0	0	0	None	0	6	CRP (mg/dl)	-											0.03
36	21	M	-3	w/o	w/o	-4	-3	-3	-4	0	0	0	0	0	0	0	0	0	0	0	None	0	6	CT	0											None
36	21	M	-3	w/o	w/o	-4	-3	-3	-4	0	0	0	0	0	0	0	0	0	0	0	None	0	6	O2 (l/min)	0											0	0	0	0	0	0	0
37	37	M	-9	w/o	w/o	w/o	w/o	w/o	-9	0	0	0	0	0	0	0	0	0	0	0	None	0	3	WBC(/µl)	-											6850			5980
37	37	M	-9	w/o	w/o	w/o	w/o	w/o	-9	0	0	0	0	0	0	0	0	0	0	0	None	0	3	RBC(x10^4/µl)	-											484			484
37	37	M	-9	w/o	w/o	w/o	w/o	w/o	-9	0	0	0	0	0	0	0	0	0	0	0	None	0	3	Hb(g/dl)	-											15			14.8
37	37	M	-9	w/o	w/o	w/o	w/o	w/o	-9	0	0	0	0	0	0	0	0	0	0	0	None	0	3	PLT (x10^4/µl)	-											23.6			29
37	37	M	-9	w/o	w/o	w/o	w/o	w/o	-9	0	0	0	0	0	0	0	0	0	0	0	None	0	3	Neu (%)	-											70.7			69.8
37	37	M	-9	w/o	w/o	w/o	w/o	w/o	-9	0	0	0	0	0	0	0	0	0	0	0	None	0	3	Lym (%)	-											15.3			18.2
37	37	M	-9	w/o	w/o	w/o	w/o	w/o	-9	0	0	0	0	0	0	0	0	0	0	0	None	0	3	N/L	-											4.62092			3.83516
37	37	M	-9	w/o	w/o	w/o	w/o	w/o	-9	0	0	0	0	0	0	0	0	0	0	0	None	0	3	Aty (%)	-											0			0
37	37	M	-9	w/o	w/o	w/o	w/o	w/o	-9	0	0	0	0	0	0	0	0	0	0	0	None	0	3	LDH (U/l)	-											443			347
37	37	M	-9	w/o	w/o	w/o	w/o	w/o	-9	0	0	0	0	0	0	0	0	0	0	0	None	0	3	T-Bil (mg/dl)	-											0.5			0.6
37	37	M	-9	w/o	w/o	w/o	w/o	w/o	-9	0	0	0	0	0	0	0	0	0	0	0	None	0	3	BUN (mg/dl)	-											9.9			10.8
37	37	M	-9	w/o	w/o	w/o	w/o	w/o	-9	0	0	0	0	0	0	0	0	0	0	0	None	0	3	Cre (mg/dl)	-											0.86			0.85
37	37	M	-9	w/o	w/o	w/o	w/o	w/o	-9	0	0	0	0	0	0	0	0	0	0	0	None	0	3	CRP (mg/dl)	-											0.37			0.03
37	37	M	-9	w/o	w/o	w/o	w/o	w/o	-9	0	0	0	0	0	0	0	0	0	0	0	None	0	3	CT	1											Infiltrate
37	37	M	-9	w/o	w/o	w/o	w/o	w/o	-9	0	0	0	0	0	0	0	0	0	0	0	None	0	3	O2 (l/min)	0											0	0	0	0
38	49	M	-1	w/o	-2	w/o	w/o	w/o	-2	0	0	1	0	0	0	0	0	0	0	0	Favipiravir, Dexamethasone	0	18	WBC(/µl)	-										6340					4890		4360		3250			6880
38	49	M	-1	w/o	-2	w/o	w/o	w/o	-2	0	0	1	0	0	0	0	0	0	0	0	Favipiravir, Dexamethasone	0	18	RBC(x10^4/µl)	-										485					540		512		521			510
38	49	M	-1	w/o	-2	w/o	w/o	w/o	-2	0	0	1	0	0	0	0	0	0	0	0	Favipiravir, Dexamethasone	0	18	Hb(g/dl)	-										16.3					17.6		16.6		16.6			16.7
38	49	M	-1	w/o	-2	w/o	w/o	w/o	-2	0	0	1	0	0	0	0	0	0	0	0	Favipiravir, Dexamethasone	0	18	PLT (x10^4/µl)	-										15.4					12		14.9		24.4			34.7
38	49	M	-1	w/o	-2	w/o	w/o	w/o	-2	0	0	1	0	0	0	0	0	0	0	0	Favipiravir, Dexamethasone	0	18	Neu (%)	-										73.8					68.1		64		50			48
38	49	M	-1	w/o	-2	w/o	w/o	w/o	-2	0	0	1	0	0	0	0	0	0	0	0	Favipiravir, Dexamethasone	0	18	Lym (%)	-										10.7					18.6		22		28			36
38	49	M	-1	w/o	-2	w/o	w/o	w/o	-2	0	0	1	0	0	0	0	0	0	0	0	Favipiravir, Dexamethasone	0	18	N/L	-										6.8972					3.66129		2.90909		1.78571			1.33333
38	49	M	-1	w/o	-2	w/o	w/o	w/o	-2	0	0	1	0	0	0	0	0	0	0	0	Favipiravir, Dexamethasone	0	18	Aty (%)	-										0					0		3		4			2
38	49	M	-1	w/o	-2	w/o	w/o	w/o	-2	0	0	1	0	0	0	0	0	0	0	0	Favipiravir, Dexamethasone	0	18	LDH (U/l)	-										175					292		355		295			209
38	49	M	-1	w/o	-2	w/o	w/o	w/o	-2	0	0	1	0	0	0	0	0	0	0	0	Favipiravir, Dexamethasone	0	18	T-Bil (mg/dl)	-										0.7					0.8		0.8		0.7			0.9
38	49	M	-1	w/o	-2	w/o	w/o	w/o	-2	0	0	1	0	0	0	0	0	0	0	0	Favipiravir, Dexamethasone	0	18	BUN (mg/dl)	-										11.2					15.6		13.9		15.8			15.7
38	49	M	-1	w/o	-2	w/o	w/o	w/o	-2	0	0	1	0	0	0	0	0	0	0	0	Favipiravir, Dexamethasone	0	18	Cre (mg/dl)	-										0.83					0.77		0.79		0.67			0.61
38	49	M	-1	w/o	-2	w/o	w/o	w/o	-2	0	0	1	0	0	0	0	0	0	0	0	Favipiravir, Dexamethasone	0	18	CRP (mg/dl)	-										0.75					8.27		8.08		5.42			1.16
38	49	M	-1	w/o	-2	w/o	w/o	w/o	-2	0	0	1	0	0	0	0	0	0	0	0	Favipiravir, Dexamethasone	0	18	CT	1										None					Worse
38	49	M	-1	w/o	-2	w/o	w/o	w/o	-2	0	0	1	0	0	0	0	0	0	0	0	Favipiravir, Dexamethasone	0	18	O2 (l/min)	1.5											0	0	0	0	0	0.5	0.5	1.5	1	0.5	0.5	0	0	0
39	48	F	w/o	-2	w/o	w/o	w/o	w/o	-2	0	0	0	0	0	0	0	0	0	0	0	None	0	9	WBC(/µl)	-											3720
39	48	F	w/o	-2	w/o	w/o	w/o	w/o	-2	0	0	0	0	0	0	0	0	0	0	0	None	0	9	RBC(x10^4/µl)	-											488
39	48	F	w/o	-2	w/o	w/o	w/o	w/o	-2	0	0	0	0	0	0	0	0	0	0	0	None	0	9	Hb(g/dl)	-											14
39	48	F	w/o	-2	w/o	w/o	w/o	w/o	-2	0	0	0	0	0	0	0	0	0	0	0	None	0	9	PLT (x10^4/µl)	-											17.8
39	48	F	w/o	-2	w/o	w/o	w/o	w/o	-2	0	0	0	0	0	0	0	0	0	0	0	None	0	9	Neu (%)	-											69
39	48	F	w/o	-2	w/o	w/o	w/o	w/o	-2	0	0	0	0	0	0	0	0	0	0	0	None	0	9	Lym (%)	-											18.8
39	48	F	w/o	-2	w/o	w/o	w/o	w/o	-2	0	0	0	0	0	0	0	0	0	0	0	None	0	9	N/L	-											3.67021
39	48	F	w/o	-2	w/o	w/o	w/o	w/o	-2	0	0	0	0	0	0	0	0	0	0	0	None	0	9	Aty (%)	-											0
39	48	F	w/o	-2	w/o	w/o	w/o	w/o	-2	0	0	0	0	0	0	0	0	0	0	0	None	0	9	LDH (U/l)	-											159
39	48	F	w/o	-2	w/o	w/o	w/o	w/o	-2	0	0	0	0	0	0	0	0	0	0	0	None	0	9	T-Bil (mg/dl)	-											1
39	48	F	w/o	-2	w/o	w/o	w/o	w/o	-2	0	0	0	0	0	0	0	0	0	0	0	None	0	9	BUN (mg/dl)	-											11.3
39	48	F	w/o	-2	w/o	w/o	w/o	w/o	-2	0	0	0	0	0	0	0	0	0	0	0	None	0	9	Cre (mg/dl)	-											0.68
39	48	F	w/o	-2	w/o	w/o	w/o	w/o	-2	0	0	0	0	0	0	0	0	0	0	0	None	0	9	CRP (mg/dl)	-											0.03
39	48	F	w/o	-2	w/o	w/o	w/o	w/o	-2	0	0	0	0	0	0	0	0	0	0	0	None	0	9	CT	0											None
39	48	F	w/o	-2	w/o	w/o	w/o	w/o	-2	0	0	0	0	0	0	0	0	0	0	0	None	0	9	O2 (l/min)	0											0	0	0	0	0	0	0	0	0	0
40	25	M	-3	w/o	w/o	w/o	w/o	w/o	-3	0	0	0	0	0	0	0	0	0	0	0	None	0	8	WBC(/µl)	-								10700			4770
40	25	M	-3	w/o	w/o	w/o	w/o	w/o	-3	0	0	0	0	0	0	0	0	0	0	0	None	0	8	RBC(x10^4/µl)	-								522			486
40	25	M	-3	w/o	w/o	w/o	w/o	w/o	-3	0	0	0	0	0	0	0	0	0	0	0	None	0	8	Hb(g/dl)	-								16.9			15.9
40	25	M	-3	w/o	w/o	w/o	w/o	w/o	-3	0	0	0	0	0	0	0	0	0	0	0	None	0	8	PLT (x10^4/µl)	-								19.2			22.1
40	25	M	-3	w/o	w/o	w/o	w/o	w/o	-3	0	0	0	0	0	0	0	0	0	0	0	None	0	8	Neu (%)	-								78			65.1
40	25	M	-3	w/o	w/o	w/o	w/o	w/o	-3	0	0	0	0	0	0	0	0	0	0	0	None	0	8	Lym (%)	-								12.9			20.8
40	25	M	-3	w/o	w/o	w/o	w/o	w/o	-3	0	0	0	0	0	0	0	0	0	0	0	None	0	8	N/L	-								6.04651			3.12981
40	25	M	-3	w/o	w/o	w/o	w/o	w/o	-3	0	0	0	0	0	0	0	0	0	0	0	None	0	8	Aty (%)	-								0			0
40	25	M	-3	w/o	w/o	w/o	w/o	w/o	-3	0	0	0	0	0	0	0	0	0	0	0	None	0	8	LDH (U/l)	-								176			198
40	25	M	-3	w/o	w/o	w/o	w/o	w/o	-3	0	0	0	0	0	0	0	0	0	0	0	None	0	8	T-Bil (mg/dl)	-								1.7			0.6
40	25	M	-3	w/o	w/o	w/o	w/o	w/o	-3	0	0	0	0	0	0	0	0	0	0	0	None	0	8	BUN (mg/dl)	-								14			18.4
40	25	M	-3	w/o	w/o	w/o	w/o	w/o	-3	0	0	0	0	0	0	0	0	0	0	0	None	0	8	Cre (mg/dl)	-								1.03			0.92
40	25	M	-3	w/o	w/o	w/o	w/o	w/o	-3	0	0	0	0	0	0	0	0	0	0	0	None	0	8	CRP (mg/dl)	-								1.75			1.09
40	25	M	-3	w/o	w/o	w/o	w/o	w/o	-3	0	0	0	0	0	0	0	0	0	0	0	None	0	8	CT	0								None
40	25	M	-3	w/o	w/o	w/o	w/o	w/o	-3	0	0	0	0	0	0	0	0	0	0	0	None	0	8	O2 (l/min)	0											0	0	0	0	0	0	0	0	0
41	21	M	-2	-2	w/o	-3	w/o	0	-3	0	0	0	0	0	0	0	0	0	0	0	None	0	7	WBC(/µl)	-																4140
41	21	M	-2	-2	w/o	-3	w/o	0	-3	0	0	0	0	0	0	0	0	0	0	0	None	0	7	RBC(x10^4/µl)	-																533
41	21	M	-2	-2	w/o	-3	w/o	0	-3	0	0	0	0	0	0	0	0	0	0	0	None	0	7	Hb(g/dl)	-																16.9
41	21	M	-2	-2	w/o	-3	w/o	0	-3	0	0	0	0	0	0	0	0	0	0	0	None	0	7	PLT (x10^4/µl)	-																20.4
41	21	M	-2	-2	w/o	-3	w/o	0	-3	0	0	0	0	0	0	0	0	0	0	0	None	0	7	Neu (%)	-																29
41	21	M	-2	-2	w/o	-3	w/o	0	-3	0	0	0	0	0	0	0	0	0	0	0	None	0	7	Lym (%)	-																57
41	21	M	-2	-2	w/o	-3	w/o	0	-3	0	0	0	0	0	0	0	0	0	0	0	None	0	7	N/L	-																0.508772
41	21	M	-2	-2	w/o	-3	w/o	0	-3	0	0	0	0	0	0	0	0	0	0	0	None	0	7	Aty (%)	-																2
41	21	M	-2	-2	w/o	-3	w/o	0	-3	0	0	0	0	0	0	0	0	0	0	0	None	0	7	LDH (U/l)	-																150
41	21	M	-2	-2	w/o	-3	w/o	0	-3	0	0	0	0	0	0	0	0	0	0	0	None	0	7	T-Bil (mg/dl)	-																0.9
41	21	M	-2	-2	w/o	-3	w/o	0	-3	0	0	0	0	0	0	0	0	0	0	0	None	0	7	BUN (mg/dl)	-																10.4
41	21	M	-2	-2	w/o	-3	w/o	0	-3	0	0	0	0	0	0	0	0	0	0	0	None	0	7	Cre (mg/dl)	-																0.75
41	21	M	-2	-2	w/o	-3	w/o	0	-3	0	0	0	0	0	0	0	0	0	0	0	None	0	7	CRP (mg/dl)	-																0.04
41	21	M	-2	-2	w/o	-3	w/o	0	-3	0	0	0	0	0	0	0	0	0	0	0	None	0	7	CT	0											None
41	21	M	-2	-2	w/o	-3	w/o	0	-3	0	0	0	0	0	0	0	0	0	0	0	None	0	7	O2 (l/min)	0											0	0	0	0	0	0	0	0
42	54	M	-5	w/o	w/o	w/o	w/o	w/o	-5	0	1	0	1	0	0	0	0	0	0	0	Favipiravir, Dexamethasone	0	13	WBC(/µl)	-											5680		5530		7110			15230				13440		10330
42	54	M	-5	w/o	w/o	w/o	w/o	w/o	-5	0	1	0	1	0	0	0	0	0	0	0	Favipiravir, Dexamethasone	0	13	RBC(x10^4/µl)	-											493		477		486			483				531		527
42	54	M	-5	w/o	w/o	w/o	w/o	w/o	-5	0	1	0	1	0	0	0	0	0	0	0	Favipiravir, Dexamethasone	0	13	Hb(g/dl)	-											14.2		13.6		13.5			13.4				14.5		14.4
42	54	M	-5	w/o	w/o	w/o	w/o	w/o	-5	0	1	0	1	0	0	0	0	0	0	0	Favipiravir, Dexamethasone	0	13	PLT (x10^4/µl)	-											21.9		21.6		25.3			36.8				54.7		51.5
42	54	M	-5	w/o	w/o	w/o	w/o	w/o	-5	0	1	0	1	0	0	0	0	0	0	0	Favipiravir, Dexamethasone	0	13	Neu (%)	-											54.2		42		63			80				64		60
42	54	M	-5	w/o	w/o	w/o	w/o	w/o	-5	0	1	0	1	0	0	0	0	0	0	0	Favipiravir, Dexamethasone	0	13	Lym (%)	-											40		49		31			13				30		28
42	54	M	-5	w/o	w/o	w/o	w/o	w/o	-5	0	1	0	1	0	0	0	0	0	0	0	Favipiravir, Dexamethasone	0	13	N/L	-											1.355		0.857143		2.03226			6.15385				2.13333		2.14286
42	54	M	-5	w/o	w/o	w/o	w/o	w/o	-5	0	1	0	1	0	0	0	0	0	0	0	Favipiravir, Dexamethasone	0	13	Aty (%)	-											0		3		1			3				1		3
42	54	M	-5	w/o	w/o	w/o	w/o	w/o	-5	0	1	0	1	0	0	0	0	0	0	0	Favipiravir, Dexamethasone	0	13	LDH (U/l)	-											188		229		302			276				203		179
42	54	M	-5	w/o	w/o	w/o	w/o	w/o	-5	0	1	0	1	0	0	0	0	0	0	0	Favipiravir, Dexamethasone	0	13	T-Bil (mg/dl)	-											0.4		0.3		0.4			0.4				0.5		0.6
42	54	M	-5	w/o	w/o	w/o	w/o	w/o	-5	0	1	0	1	0	0	0	0	0	0	0	Favipiravir, Dexamethasone	0	13	BUN (mg/dl)	-											13.7		11		12.8			17.9				21.2		22.6
42	54	M	-5	w/o	w/o	w/o	w/o	w/o	-5	0	1	0	1	0	0	0	0	0	0	0	Favipiravir, Dexamethasone	0	13	Cre (mg/dl)	-											0.89		0.8		0.84			0.81				0.76		0.85
42	54	M	-5	w/o	w/o	w/o	w/o	w/o	-5	0	1	0	1	0	0	0	0	0	0	0	Favipiravir, Dexamethasone	0	13	CRP (mg/dl)	-											8.11		6.51		7.79			3.71				0.31		0.14
42	54	M	-5	w/o	w/o	w/o	w/o	w/o	-5	0	1	0	1	0	0	0	0	0	0	0	Favipiravir, Dexamethasone	0	13	CT	1											Infiltrate
42	54	M	-5	w/o	w/o	w/o	w/o	w/o	-5	0	1	0	1	0	0	0	0	0	0	0	Favipiravir, Dexamethasone	0	13	O2 (l/min)	1.5											0	0	0	0.5	1.5	1	1	1	0	0	0	0	0	0
43	26	F	-3	-3	w/o	w/o	w/o	w/o	-3	0	0	0	0	0	0	0	0	0	0	0	None	0	7	WBC(/µl)	-												4370			3190			2360
43	26	F	-3	-3	w/o	w/o	w/o	w/o	-3	0	0	0	0	0	0	0	0	0	0	0	None	0	7	RBC(x10^4/µl)	-												452			466			465
43	26	F	-3	-3	w/o	w/o	w/o	w/o	-3	0	0	0	0	0	0	0	0	0	0	0	None	0	7	Hb(g/dl)	-												14.2			14.6			14.6
43	26	F	-3	-3	w/o	w/o	w/o	w/o	-3	0	0	0	0	0	0	0	0	0	0	0	None	0	7	PLT (x10^4/µl)	-												21.2			16.2			23.3
43	26	F	-3	-3	w/o	w/o	w/o	w/o	-3	0	0	0	0	0	0	0	0	0	0	0	None	0	7	Neu (%)	-												83			60.2			47.5
43	26	F	-3	-3	w/o	w/o	w/o	w/o	-3	0	0	0	0	0	0	0	0	0	0	0	None	0	7	Lym (%)	-												10.3			27.6			39.8
43	26	F	-3	-3	w/o	w/o	w/o	w/o	-3	0	0	0	0	0	0	0	0	0	0	0	None	0	7	N/L	-												8.05825			2.18116			1.19347
43	26	F	-3	-3	w/o	w/o	w/o	w/o	-3	0	0	0	0	0	0	0	0	0	0	0	None	0	7	Aty (%)	-												0			0			0
43	26	F	-3	-3	w/o	w/o	w/o	w/o	-3	0	0	0	0	0	0	0	0	0	0	0	None	0	7	LDH (U/l)	-												132			161			135
43	26	F	-3	-3	w/o	w/o	w/o	w/o	-3	0	0	0	0	0	0	0	0	0	0	0	None	0	7	T-Bil (mg/dl)	-												0.3			0.4			0.4
43	26	F	-3	-3	w/o	w/o	w/o	w/o	-3	0	0	0	0	0	0	0	0	0	0	0	None	0	7	BUN (mg/dl)	-												9.8			9.1			9.3
43	26	F	-3	-3	w/o	w/o	w/o	w/o	-3	0	0	0	0	0	0	0	0	0	0	0	None	0	7	Cre (mg/dl)	-												0.54			0.54			0.42
43	26	F	-3	-3	w/o	w/o	w/o	w/o	-3	0	0	0	0	0	0	0	0	0	0	0	None	0	7	CRP (mg/dl)	-												0.21			4			1.11
43	26	F	-3	-3	w/o	w/o	w/o	w/o	-3	0	0	0	0	0	0	0	0	0	0	0	None	0	7	CT	0									None
43	26	F	-3	-3	w/o	w/o	w/o	w/o	-3	0	0	0	0	0	0	0	0	0	0	0	None	0	7	O2 (l/min)	0											0	0	0	0	0	0	0	0
44	34	F	-9	w/o	w/o	w/o	w/o	w/o	-9	0	0	0	0	0	0	0	0	0	0	0	None	0	3	WBC(/µl)	-											4550
44	34	F	-9	w/o	w/o	w/o	w/o	w/o	-9	0	0	0	0	0	0	0	0	0	0	0	None	0	3	RBC(x10^4/µl)	-											472
44	34	F	-9	w/o	w/o	w/o	w/o	w/o	-9	0	0	0	0	0	0	0	0	0	0	0	None	0	3	Hb(g/dl)	-											13.5
44	34	F	-9	w/o	w/o	w/o	w/o	w/o	-9	0	0	0	0	0	0	0	0	0	0	0	None	0	3	PLT (x10^4/µl)	-											19.9
44	34	F	-9	w/o	w/o	w/o	w/o	w/o	-9	0	0	0	0	0	0	0	0	0	0	0	None	0	3	Neu (%)	-											54
44	34	F	-9	w/o	w/o	w/o	w/o	w/o	-9	0	0	0	0	0	0	0	0	0	0	0	None	0	3	Lym (%)	-											39
44	34	F	-9	w/o	w/o	w/o	w/o	w/o	-9	0	0	0	0	0	0	0	0	0	0	0	None	0	3	N/L	-											1.38462
44	34	F	-9	w/o	w/o	w/o	w/o	w/o	-9	0	0	0	0	0	0	0	0	0	0	0	None	0	3	Aty (%)	-											1
44	34	F	-9	w/o	w/o	w/o	w/o	w/o	-9	0	0	0	0	0	0	0	0	0	0	0	None	0	3	LDH (U/l)	-											155
44	34	F	-9	w/o	w/o	w/o	w/o	w/o	-9	0	0	0	0	0	0	0	0	0	0	0	None	0	3	T-Bil (mg/dl)	-											0.4
44	34	F	-9	w/o	w/o	w/o	w/o	w/o	-9	0	0	0	0	0	0	0	0	0	0	0	None	0	3	BUN (mg/dl)	-											11.8
44	34	F	-9	w/o	w/o	w/o	w/o	w/o	-9	0	0	0	0	0	0	0	0	0	0	0	None	0	3	Cre (mg/dl)	-											0.55
44	34	F	-9	w/o	w/o	w/o	w/o	w/o	-9	0	0	0	0	0	0	0	0	0	0	0	None	0	3	CRP (mg/dl)	-											0.48
44	34	F	-9	w/o	w/o	w/o	w/o	w/o	-9	0	0	0	0	0	0	0	0	0	0	0	None	0	3	CT	1									Infiltrate
44	34	F	-9	w/o	w/o	w/o	w/o	w/o	-9	0	0	0	0	0	0	0	0	0	0	0	None	0	3	O2 (l/min)	0											0	0	0	0
45	34	F	w/o	-3	w/o	w/o	w/o	w/	-3	0	0	0	0	0	0	0	0	0	0	0	None	0	4	WBC(/µl)	-									5990			5960
45	34	F	w/o	-3	w/o	w/o	w/o	w/	-3	0	0	0	0	0	0	0	0	0	0	0	None	0	4	RBC(x10^4/µl)	-									480			475
45	34	F	w/o	-3	w/o	w/o	w/o	w/	-3	0	0	0	0	0	0	0	0	0	0	0	None	0	4	Hb(g/dl)	-									14.2			13.9
45	34	F	w/o	-3	w/o	w/o	w/o	w/	-3	0	0	0	0	0	0	0	0	0	0	0	None	0	4	PLT (x10^4/µl)	-									19			20.9
45	34	F	w/o	-3	w/o	w/o	w/o	w/	-3	0	0	0	0	0	0	0	0	0	0	0	None	0	4	Neu (%)	-									59			59.8
45	34	F	w/o	-3	w/o	w/o	w/o	w/	-3	0	0	0	0	0	0	0	0	0	0	0	None	0	4	Lym (%)	-									37			34.6
45	34	F	w/o	-3	w/o	w/o	w/o	w/	-3	0	0	0	0	0	0	0	0	0	0	0	None	0	4	N/L	-									1.59459			1.72832
45	34	F	w/o	-3	w/o	w/o	w/o	w/	-3	0	0	0	0	0	0	0	0	0	0	0	None	0	4	Aty (%)	-									2			0
45	34	F	w/o	-3	w/o	w/o	w/o	w/	-3	0	0	0	0	0	0	0	0	0	0	0	None	0	4	LDH (U/l)	-									147			135
45	34	F	w/o	-3	w/o	w/o	w/o	w/	-3	0	0	0	0	0	0	0	0	0	0	0	None	0	4	T-Bil (mg/dl)	-									0.7			0.7
45	34	F	w/o	-3	w/o	w/o	w/o	w/	-3	0	0	0	0	0	0	0	0	0	0	0	None	0	4	BUN (mg/dl)	-									8.6			9.5
45	34	F	w/o	-3	w/o	w/o	w/o	w/	-3	0	0	0	0	0	0	0	0	0	0	0	None	0	4	Cre (mg/dl)	-									0.7			0.72
45	34	F	w/o	-3	w/o	w/o	w/o	w/	-3	0	0	0	0	0	0	0	0	0	0	0	None	0	4	CRP (mg/dl)	-									0.07			0.02
45	34	F	w/o	-3	w/o	w/o	w/o	w/	-3	0	0	0	0	0	0	0	0	0	0	0	None	0	4	CT	0									None
45	34	F	w/o	-3	w/o	w/o	w/o	w/	-3	0	0	0	0	0	0	0	0	0	0	0	None	0	4	O2 (l/min)	0											0	0	0	0	0
46	53	M	-1	w/o	w/o	w/o	w/o	w/o	-1	0	0	0	0	0	0	0	0	0	0	0	None	0	9	WBC(/µl)	-											5320			4140
46	53	M	-1	w/o	w/o	w/o	w/o	w/o	-1	0	0	0	0	0	0	0	0	0	0	0	None	0	9	RBC(x10^4/µl)	-											531			485
46	53	M	-1	w/o	w/o	w/o	w/o	w/o	-1	0	0	0	0	0	0	0	0	0	0	0	None	0	9	Hb(g/dl)	-											17			15.7
46	53	M	-1	w/o	w/o	w/o	w/o	w/o	-1	0	0	0	0	0	0	0	0	0	0	0	None	0	9	PLT (x10^4/µl)	-											15.4			15.5
46	53	M	-1	w/o	w/o	w/o	w/o	w/o	-1	0	0	0	0	0	0	0	0	0	0	0	None	0	9	Neu (%)	-											69.2			61.2
46	53	M	-1	w/o	w/o	w/o	w/o	w/o	-1	0	0	0	0	0	0	0	0	0	0	0	None	0	9	Lym (%)	-											24.2			30.4
46	53	M	-1	w/o	w/o	w/o	w/o	w/o	-1	0	0	0	0	0	0	0	0	0	0	0	None	0	9	N/L	-											2.8595			2.01316
46	53	M	-1	w/o	w/o	w/o	w/o	w/o	-1	0	0	0	0	0	0	0	0	0	0	0	None	0	9	Aty (%)	-											0			0
46	53	M	-1	w/o	w/o	w/o	w/o	w/o	-1	0	0	0	0	0	0	0	0	0	0	0	None	0	9	LDH (U/l)	-											172			131
46	53	M	-1	w/o	w/o	w/o	w/o	w/o	-1	0	0	0	0	0	0	0	0	0	0	0	None	0	9	T-Bil (mg/dl)	-											1			1.1
46	53	M	-1	w/o	w/o	w/o	w/o	w/o	-1	0	0	0	0	0	0	0	0	0	0	0	None	0	9	BUN (mg/dl)	-											21.8			17.3
46	53	M	-1	w/o	w/o	w/o	w/o	w/o	-1	0	0	0	0	0	0	0	0	0	0	0	None	0	9	Cre (mg/dl)	-											0.9			0.91
46	53	M	-1	w/o	w/o	w/o	w/o	w/o	-1	0	0	0	0	0	0	0	0	0	0	0	None	0	9	CRP (mg/dl)	-											0			0
46	53	M	-1	w/o	w/o	w/o	w/o	w/o	-1	0	0	0	0	0	0	0	0	0	0	0	None	0	9	CT	0											None
46	53	M	-1	w/o	w/o	w/o	w/o	w/o	-1	0	0	0	0	0	0	0	0	0	0	0	None	0	9	O2 (l/min)	0											0	0	0	0	0	0	0	0	0	0
47	28	M	-3	w/o	w/o	w/o	w/o	w/	-3	0	0	0	0	0	0	0	0	0	0	0	Dexamethasone	0	13	WBC(/µl)	-											7260			5480		7110		8850					10150
47	28	M	-3	w/o	w/o	w/o	w/o	w/	-3	0	0	0	0	0	0	0	0	0	0	0	Dexamethasone	0	13	RBC(x10^4/µl)	-											530			511		502		492					498
47	28	M	-3	w/o	w/o	w/o	w/o	w/	-3	0	0	0	0	0	0	0	0	0	0	0	Dexamethasone	0	13	Hb(g/dl)	-											16.2			15.6		15.2		15					15.3
47	28	M	-3	w/o	w/o	w/o	w/o	w/	-3	0	0	0	0	0	0	0	0	0	0	0	Dexamethasone	0	13	PLT (x10^4/µl)	-											19.3			17.7		25.2		30					40.1
47	28	M	-3	w/o	w/o	w/o	w/o	w/	-3	0	0	0	0	0	0	0	0	0	0	0	Dexamethasone	0	13	Neu (%)	-											75.1			73		72		66					67
47	28	M	-3	w/o	w/o	w/o	w/o	w/	-3	0	0	0	0	0	0	0	0	0	0	0	Dexamethasone	0	13	Lym (%)	-											17.8			22		21		21					33
47	28	M	-3	w/o	w/o	w/o	w/o	w/	-3	0	0	0	0	0	0	0	0	0	0	0	Dexamethasone	0	13	N/L	-											4.2191			3.31818		3.42857		3.14286					2.0303
47	28	M	-3	w/o	w/o	w/o	w/o	w/	-3	0	0	0	0	0	0	0	0	0	0	0	Dexamethasone	0	13	Aty (%)	-											0			2		2		8					0
47	28	M	-3	w/o	w/o	w/o	w/o	w/	-3	0	0	0	0	0	0	0	0	0	0	0	Dexamethasone	0	13	LDH (U/l)	-											212			268		278		217					167
47	28	M	-3	w/o	w/o	w/o	w/o	w/	-3	0	0	0	0	0	0	0	0	0	0	0	Dexamethasone	0	13	T-Bil (mg/dl)	-											0.7			0.5		0.3		0.5					0.5
47	28	M	-3	w/o	w/o	w/o	w/o	w/	-3	0	0	0	0	0	0	0	0	0	0	0	Dexamethasone	0	13	BUN (mg/dl)	-											14.2			10.6		14.6		16.7					17.8
47	28	M	-3	w/o	w/o	w/o	w/o	w/	-3	0	0	0	0	0	0	0	0	0	0	0	Dexamethasone	0	13	Cre (mg/dl)	-											0.92			0.91		0.77		0.74					0.75
47	28	M	-3	w/o	w/o	w/o	w/o	w/	-3	0	0	0	0	0	0	0	0	0	0	0	Dexamethasone	0	13	CRP (mg/dl)	-											3.85			4.16		1.23		0.21					0.02
47	28	M	-3	w/o	w/o	w/o	w/o	w/	-3	0	0	0	0	0	0	0	0	0	0	0	Dexamethasone	0	13	CT	1											Infiltrate
47	28	M	-3	w/o	w/o	w/o	w/o	w/	-3	0	0	0	0	0	0	0	0	0	0	0	Dexamethasone	0	13	O2 (l/min)	0											0	0	0	0	0	0	0	0	0	0	0	0	0	0
48	19	M	-5	-5	w/o	w/o	w/o	w/o	-5	0	0	0	0	0	0	0	0	0	0	0	None	0	7	WBC(/µl)	-											8640		9420
48	19	M	-5	-5	w/o	w/o	w/o	w/o	-5	0	0	0	0	0	0	0	0	0	0	0	None	0	7	RBC(x10^4/µl)	-											493		503
48	19	M	-5	-5	w/o	w/o	w/o	w/o	-5	0	0	0	0	0	0	0	0	0	0	0	None	0	7	Hb(g/dl)	-											14.4		14.7
48	19	M	-5	-5	w/o	w/o	w/o	w/o	-5	0	0	0	0	0	0	0	0	0	0	0	None	0	7	PLT (x10^4/µl)	-											24.3		28.6
48	19	M	-5	-5	w/o	w/o	w/o	w/o	-5	0	0	0	0	0	0	0	0	0	0	0	None	0	7	Neu (%)	-											78		66
48	19	M	-5	-5	w/o	w/o	w/o	w/o	-5	0	0	0	0	0	0	0	0	0	0	0	None	0	7	Lym (%)	-											14		19
48	19	M	-5	-5	w/o	w/o	w/o	w/o	-5	0	0	0	0	0	0	0	0	0	0	0	None	0	7	N/L	-											5.57143		3.47368
48	19	M	-5	-5	w/o	w/o	w/o	w/o	-5	0	0	0	0	0	0	0	0	0	0	0	None	0	7	Aty (%)	-											0		0
48	19	M	-5	-5	w/o	w/o	w/o	w/o	-5	0	0	0	0	0	0	0	0	0	0	0	None	0	7	LDH (U/l)	-											231		231
48	19	M	-5	-5	w/o	w/o	w/o	w/o	-5	0	0	0	0	0	0	0	0	0	0	0	None	0	7	T-Bil (mg/dl)	-											0.9		0.7
48	19	M	-5	-5	w/o	w/o	w/o	w/o	-5	0	0	0	0	0	0	0	0	0	0	0	None	0	7	BUN (mg/dl)	-											8		9
48	19	M	-5	-5	w/o	w/o	w/o	w/o	-5	0	0	0	0	0	0	0	0	0	0	0	None	0	7	Cre (mg/dl)	-											0.75		0.81
48	19	M	-5	-5	w/o	w/o	w/o	w/o	-5	0	0	0	0	0	0	0	0	0	0	0	None	0	7	CRP (mg/dl)	-											5.47		7.13
48	19	M	-5	-5	w/o	w/o	w/o	w/o	-5	0	0	0	0	0	0	0	0	0	0	0	None	0	7	CT	0											None
48	19	M	-5	-5	w/o	w/o	w/o	w/o	-5	0	0	0	0	0	0	0	0	0	0	0	None	0	7	O2 (l/min)	0											0	0	0	0	0	0	0	0
49	34	M	w/o	w/o	w/o	-8	w/o	-6	-8	0	0	0	0	0	0	0	0	0	0	0	None	0	3	WBC(/µl)	-											4560
49	34	M	w/o	w/o	w/o	-8	w/o	-6	-8	0	0	0	0	0	0	0	0	0	0	0	None	0	3	RBC(x10^4/µl)	-											495
49	34	M	w/o	w/o	w/o	-8	w/o	-6	-8	0	0	0	0	0	0	0	0	0	0	0	None	0	3	Hb(g/dl)	-											15.1
49	34	M	w/o	w/o	w/o	-8	w/o	-6	-8	0	0	0	0	0	0	0	0	0	0	0	None	0	3	PLT (x10^4/µl)	-											15.3
49	34	M	w/o	w/o	w/o	-8	w/o	-6	-8	0	0	0	0	0	0	0	0	0	0	0	None	0	3	Neu (%)	-											53
49	34	M	w/o	w/o	w/o	-8	w/o	-6	-8	0	0	0	0	0	0	0	0	0	0	0	None	0	3	Lym (%)	-											40.8
49	34	M	w/o	w/o	w/o	-8	w/o	-6	-8	0	0	0	0	0	0	0	0	0	0	0	None	0	3	N/L	-											1.29902
49	34	M	w/o	w/o	w/o	-8	w/o	-6	-8	0	0	0	0	0	0	0	0	0	0	0	None	0	3	Aty (%)	-											0
49	34	M	w/o	w/o	w/o	-8	w/o	-6	-8	0	0	0	0	0	0	0	0	0	0	0	None	0	3	LDH (U/l)	-											174
49	34	M	w/o	w/o	w/o	-8	w/o	-6	-8	0	0	0	0	0	0	0	0	0	0	0	None	0	3	T-Bil (mg/dl)	-											0.5
49	34	M	w/o	w/o	w/o	-8	w/o	-6	-8	0	0	0	0	0	0	0	0	0	0	0	None	0	3	BUN (mg/dl)	-											11
49	34	M	w/o	w/o	w/o	-8	w/o	-6	-8	0	0	0	0	0	0	0	0	0	0	0	None	0	3	Cre (mg/dl)	-											0.74
49	34	M	w/o	w/o	w/o	-8	w/o	-6	-8	0	0	0	0	0	0	0	0	0	0	0	None	0	3	CRP (mg/dl)	-											0.28
49	34	M	w/o	w/o	w/o	-8	w/o	-6	-8	0	0	0	0	0	0	0	0	0	0	0	None	0	3	CT	1											Infiltrate
49	34	M	w/o	w/o	w/o	-8	w/o	-6	-8	0	0	0	0	0	0	0	0	0	0	0	None	0	3	O2 (l/min)	0											0	0	0	0
50	78	F	-3	w/o	w/o	-8	w/o	w/o	-8	0	0	0	0	0	0	0	0	0	0	0	None	0	5	WBC(/µl)	-									3010		3460		3480			3650
50	78	F	-3	w/o	w/o	-8	w/o	w/o	-8	0	0	0	0	0	0	0	0	0	0	0	None	0	5	RBC(x10^4/µl)	-									419		412		402			388
50	78	F	-3	w/o	w/o	-8	w/o	w/o	-8	0	0	0	0	0	0	0	0	0	0	0	None	0	5	Hb(g/dl)	-									13.5		13.3		12.8			12.3
50	78	F	-3	w/o	w/o	-8	w/o	w/o	-8	0	0	0	0	0	0	0	0	0	0	0	None	0	5	PLT (x10^4/µl)	-									13		14.4		15.8			20.4
50	78	F	-3	w/o	w/o	-8	w/o	w/o	-8	0	0	0	0	0	0	0	0	0	0	0	None	0	5	Neu (%)	-									50.7		55.4		49.5			51.8
50	78	F	-3	w/o	w/o	-8	w/o	w/o	-8	0	0	0	0	0	0	0	0	0	0	0	None	0	5	Lym (%)	-									40.9		38.2		42.2			41.1
50	78	F	-3	w/o	w/o	-8	w/o	w/o	-8	0	0	0	0	0	0	0	0	0	0	0	None	0	5	N/L	-									1.23961		1.45026		1.17299			1.26034
50	78	F	-3	w/o	w/o	-8	w/o	w/o	-8	0	0	0	0	0	0	0	0	0	0	0	None	0	5	Aty (%)	-									0		0		0			0
50	78	F	-3	w/o	w/o	-8	w/o	w/o	-8	0	0	0	0	0	0	0	0	0	0	0	None	0	5	LDH (U/l)	-									220		202		191			185
50	78	F	-3	w/o	w/o	-8	w/o	w/o	-8	0	0	0	0	0	0	0	0	0	0	0	None	0	5	T-Bil (mg/dl)	-									0.6		0.4		0.6			0.6
50	78	F	-3	w/o	w/o	-8	w/o	w/o	-8	0	0	0	0	0	0	0	0	0	0	0	None	0	5	BUN (mg/dl)	-									14.2		15.9		13.6			13.9
50	78	F	-3	w/o	w/o	-8	w/o	w/o	-8	0	0	0	0	0	0	0	0	0	0	0	None	0	5	Cre (mg/dl)	-									0.87		0.88		0.86			0.8
50	78	F	-3	w/o	w/o	-8	w/o	w/o	-8	0	0	0	0	0	0	0	0	0	0	0	None	0	5	CRP (mg/dl)	-									0.8		1.37		2.3			1.7
50	78	F	-3	w/o	w/o	-8	w/o	w/o	-8	0	0	0	0	0	0	0	0	0	0	0	None	0	5	CT	1									Infiltrate
50	78	F	-3	w/o	w/o	-8	w/o	w/o	-8	0	0	0	0	0	0	0	0	0	0	0	None	0	5	O2 (l/min)	0											0	0	0	0	0	0
51	57	M	-6	w/o	-6	w/o	w/o	w/o	-6	0	1	0	1	0	0	0	0	0	0	0	Dexamethasone	1	2	WBC(/µl)	-											7150		13580
51	57	M	-6	w/o	-6	w/o	w/o	w/o	-6	0	1	0	1	0	0	0	0	0	0	0	Dexamethasone	1	2	RBC(x10^4/µl)	-											484		468
51	57	M	-6	w/o	-6	w/o	w/o	w/o	-6	0	1	0	1	0	0	0	0	0	0	0	Dexamethasone	1	2	Hb(g/dl)	-											15.7		15.2
51	57	M	-6	w/o	-6	w/o	w/o	w/o	-6	0	1	0	1	0	0	0	0	0	0	0	Dexamethasone	1	2	PLT (x10^4/µl)	-											15.9		17.4
51	57	M	-6	w/o	-6	w/o	w/o	w/o	-6	0	1	0	1	0	0	0	0	0	0	0	Dexamethasone	1	2	Neu (%)	-											81		82
51	57	M	-6	w/o	-6	w/o	w/o	w/o	-6	0	1	0	1	0	0	0	0	0	0	0	Dexamethasone	1	2	Lym (%)	-											11		12
51	57	M	-6	w/o	-6	w/o	w/o	w/o	-6	0	1	0	1	0	0	0	0	0	0	0	Dexamethasone	1	2	N/L	-											7.36364		6.83333
51	57	M	-6	w/o	-6	w/o	w/o	w/o	-6	0	1	0	1	0	0	0	0	0	0	0	Dexamethasone	1	2	Aty (%)	-											2		1
51	57	M	-6	w/o	-6	w/o	w/o	w/o	-6	0	1	0	1	0	0	0	0	0	0	0	Dexamethasone	1	2	LDH (U/l)	-											301		385
51	57	M	-6	w/o	-6	w/o	w/o	w/o	-6	0	1	0	1	0	0	0	0	0	0	0	Dexamethasone	1	2	T-Bil (mg/dl)	-											0.4		0.4
51	57	M	-6	w/o	-6	w/o	w/o	w/o	-6	0	1	0	1	0	0	0	0	0	0	0	Dexamethasone	1	2	BUN (mg/dl)	-											19.1		18.2
51	57	M	-6	w/o	-6	w/o	w/o	w/o	-6	0	1	0	1	0	0	0	0	0	0	0	Dexamethasone	1	2	Cre (mg/dl)	-											1.04		0.76
51	57	M	-6	w/o	-6	w/o	w/o	w/o	-6	0	1	0	1	0	0	0	0	0	0	0	Dexamethasone	1	2	CRP (mg/dl)	-											2.57		1.58
51	57	M	-6	w/o	-6	w/o	w/o	w/o	-6	0	1	0	1	0	0	0	0	0	0	0	Dexamethasone	1	2	CT	1											Infiltrate
51	57	M	-6	w/o	-6	w/o	w/o	w/o	-6	0	1	0	1	0	0	0	0	0	0	0	Dexamethasone	1	2	O2 (l/min)	5											3	3	5
52	53	F	-3	w/o	w/o	w/o	w/o	w/o	-3	0	0	0	0	0	0	0	0	0	0	0	None	0	9	WBC(/µl)	-									5920				7730			6750
52	53	F	-3	w/o	w/o	w/o	w/o	w/o	-3	0	0	0	0	0	0	0	0	0	0	0	None	0	9	RBC(x10^4/µl)	-									487				465			466
52	53	F	-3	w/o	w/o	w/o	w/o	w/o	-3	0	0	0	0	0	0	0	0	0	0	0	None	0	9	Hb(g/dl)	-									14.6				13.8			13.5
52	53	F	-3	w/o	w/o	w/o	w/o	w/o	-3	0	0	0	0	0	0	0	0	0	0	0	None	0	9	PLT (x10^4/µl)	-									25.3				22.3			29.7
52	53	F	-3	w/o	w/o	w/o	w/o	w/o	-3	0	0	0	0	0	0	0	0	0	0	0	None	0	9	Neu (%)	-									66.7				68			62
52	53	F	-3	w/o	w/o	w/o	w/o	w/o	-3	0	0	0	0	0	0	0	0	0	0	0	None	0	9	Lym (%)	-									26				19			30
52	53	F	-3	w/o	w/o	w/o	w/o	w/o	-3	0	0	0	0	0	0	0	0	0	0	0	None	0	9	N/L	-									2.56538				3.57895			2.06667
52	53	F	-3	w/o	w/o	w/o	w/o	w/o	-3	0	0	0	0	0	0	0	0	0	0	0	None	0	9	Aty (%)	-									0				4			1
52	53	F	-3	w/o	w/o	w/o	w/o	w/o	-3	0	0	0	0	0	0	0	0	0	0	0	None	0	9	LDH (U/l)	-									213				182			200
52	53	F	-3	w/o	w/o	w/o	w/o	w/o	-3	0	0	0	0	0	0	0	0	0	0	0	None	0	9	T-Bil (mg/dl)	-									0.6				0.6			0.5
52	53	F	-3	w/o	w/o	w/o	w/o	w/o	-3	0	0	0	0	0	0	0	0	0	0	0	None	0	9	BUN (mg/dl)	-									10.8				7.3			8.5
52	53	F	-3	w/o	w/o	w/o	w/o	w/o	-3	0	0	0	0	0	0	0	0	0	0	0	None	0	9	Cre (mg/dl)	-									0.7				0.55			0.58
52	53	F	-3	w/o	w/o	w/o	w/o	w/o	-3	0	0	0	0	0	0	0	0	0	0	0	None	0	9	CRP (mg/dl)	-									1.45				5.57			3.12
52	53	F	-3	w/o	w/o	w/o	w/o	w/o	-3	0	0	0	0	0	0	0	0	0	0	0	None	0	9	CT	0									None
52	53	F	-3	w/o	w/o	w/o	w/o	w/o	-3	0	0	0	0	0	0	0	0	0	0	0	None	0	9	O2 (l/min)	0											0	0	0	0	0	0	0	0	0	0
53	30	M	-5	w/o	w/o	w/o	w/o	-3	-5	0	0	0	0	0	0	0	0	0	0	0	None	0	5	WBC(/µl)	-											4360
53	30	M	-5	w/o	w/o	w/o	w/o	-3	-5	0	0	0	0	0	0	0	0	0	0	0	None	0	5	RBC(x10^4/µl)	-											523
53	30	M	-5	w/o	w/o	w/o	w/o	-3	-5	0	0	0	0	0	0	0	0	0	0	0	None	0	5	Hb(g/dl)	-											15.9
53	30	M	-5	w/o	w/o	w/o	w/o	-3	-5	0	0	0	0	0	0	0	0	0	0	0	None	0	5	PLT (x10^4/µl)	-											32.8
53	30	M	-5	w/o	w/o	w/o	w/o	-3	-5	0	0	0	0	0	0	0	0	0	0	0	None	0	5	Neu (%)	-											57.2
53	30	M	-5	w/o	w/o	w/o	w/o	-3	-5	0	0	0	0	0	0	0	0	0	0	0	None	0	5	Lym (%)	-											31.9
53	30	M	-5	w/o	w/o	w/o	w/o	-3	-5	0	0	0	0	0	0	0	0	0	0	0	None	0	5	N/L	-											1.7931
53	30	M	-5	w/o	w/o	w/o	w/o	-3	-5	0	0	0	0	0	0	0	0	0	0	0	None	0	5	Aty (%)	-											0
53	30	M	-5	w/o	w/o	w/o	w/o	-3	-5	0	0	0	0	0	0	0	0	0	0	0	None	0	5	LDH (U/l)	-											177
53	30	M	-5	w/o	w/o	w/o	w/o	-3	-5	0	0	0	0	0	0	0	0	0	0	0	None	0	5	T-Bil (mg/dl)	-											0.8
53	30	M	-5	w/o	w/o	w/o	w/o	-3	-5	0	0	0	0	0	0	0	0	0	0	0	None	0	5	BUN (mg/dl)	-											12.1
53	30	M	-5	w/o	w/o	w/o	w/o	-3	-5	0	0	0	0	0	0	0	0	0	0	0	None	0	5	Cre (mg/dl)	-											0.85
53	30	M	-5	w/o	w/o	w/o	w/o	-3	-5	0	0	0	0	0	0	0	0	0	0	0	None	0	5	CRP (mg/dl)	-											0.05
53	30	M	-5	w/o	w/o	w/o	w/o	-3	-5	0	0	0	0	0	0	0	0	0	0	0	None	0	5	CT	0											None
53	30	M	-5	w/o	w/o	w/o	w/o	-3	-5	0	0	0	0	0	0	0	0	0	0	0	None	0	5	O2 (l/min)	0											0	0	0	0	0	0
54	41	M	-5	-5	w/o	w/o	w/o	w/o	-5	0	0	0	0	0	0	0	0	0	0	0	None	0	5	WBC(/µl)	-											3100			4070
54	41	M	-5	-5	w/o	w/o	w/o	w/o	-5	0	0	0	0	0	0	0	0	0	0	0	None	0	5	RBC(x10^4/µl)	-											483			474
54	41	M	-5	-5	w/o	w/o	w/o	w/o	-5	0	0	0	0	0	0	0	0	0	0	0	None	0	5	Hb(g/dl)	-											14.8			14.6
54	41	M	-5	-5	w/o	w/o	w/o	w/o	-5	0	0	0	0	0	0	0	0	0	0	0	None	0	5	PLT (x10^4/µl)	-											23.5			23
54	41	M	-5	-5	w/o	w/o	w/o	w/o	-5	0	0	0	0	0	0	0	0	0	0	0	None	0	5	Neu (%)	-											50.1			51
54	41	M	-5	-5	w/o	w/o	w/o	w/o	-5	0	0	0	0	0	0	0	0	0	0	0	None	0	5	Lym (%)	-											37.7			36
54	41	M	-5	-5	w/o	w/o	w/o	w/o	-5	0	0	0	0	0	0	0	0	0	0	0	None	0	5	N/L	-											1.32891			1.41667
54	41	M	-5	-5	w/o	w/o	w/o	w/o	-5	0	0	0	0	0	0	0	0	0	0	0	None	0	5	Aty (%)	-											0			5
54	41	M	-5	-5	w/o	w/o	w/o	w/o	-5	0	0	0	0	0	0	0	0	0	0	0	None	0	5	LDH (U/l)	-											155			149
54	41	M	-5	-5	w/o	w/o	w/o	w/o	-5	0	0	0	0	0	0	0	0	0	0	0	None	0	5	T-Bil (mg/dl)	-											0.6			0.7
54	41	M	-5	-5	w/o	w/o	w/o	w/o	-5	0	0	0	0	0	0	0	0	0	0	0	None	0	5	BUN (mg/dl)	-											16.5			13.4
54	41	M	-5	-5	w/o	w/o	w/o	w/o	-5	0	0	0	0	0	0	0	0	0	0	0	None	0	5	Cre (mg/dl)	-											0.77			0.79
54	41	M	-5	-5	w/o	w/o	w/o	w/o	-5	0	0	0	0	0	0	0	0	0	0	0	None	0	5	CRP (mg/dl)	-											0.02			0.01
54	41	M	-5	-5	w/o	w/o	w/o	w/o	-5	0	0	0	0	0	0	0	0	0	0	0	None	0	5	CT	1												Infiltrate
54	41	M	-5	-5	w/o	w/o	w/o	w/o	-5	0	0	0	0	0	0	0	0	0	0	0	None	0	5	O2 (l/min)	0											0	0	0	0	0	0
55	29	F	w/o	w/o	w/o	-5	w/o	w/o	-5	0	0	0	0	0	0	0	0	0	0	0	None	0	6	WBC(/µl)	-										5420
55	29	F	w/o	w/o	w/o	-5	w/o	w/o	-5	0	0	0	0	0	0	0	0	0	0	0	None	0	6	RBC(x10^4/µl)	-										467
55	29	F	w/o	w/o	w/o	-5	w/o	w/o	-5	0	0	0	0	0	0	0	0	0	0	0	None	0	6	Hb(g/dl)	-										14.7
55	29	F	w/o	w/o	w/o	-5	w/o	w/o	-5	0	0	0	0	0	0	0	0	0	0	0	None	0	6	PLT (x10^4/µl)	-										36
55	29	F	w/o	w/o	w/o	-5	w/o	w/o	-5	0	0	0	0	0	0	0	0	0	0	0	None	0	6	Neu (%)	-										55.4
55	29	F	w/o	w/o	w/o	-5	w/o	w/o	-5	0	0	0	0	0	0	0	0	0	0	0	None	0	6	Lym (%)	-										37.8
55	29	F	w/o	w/o	w/o	-5	w/o	w/o	-5	0	0	0	0	0	0	0	0	0	0	0	None	0	6	N/L	-										1.46561
55	29	F	w/o	w/o	w/o	-5	w/o	w/o	-5	0	0	0	0	0	0	0	0	0	0	0	None	0	6	Aty (%)	-										0
55	29	F	w/o	w/o	w/o	-5	w/o	w/o	-5	0	0	0	0	0	0	0	0	0	0	0	None	0	6	LDH (U/l)	-										170
55	29	F	w/o	w/o	w/o	-5	w/o	w/o	-5	0	0	0	0	0	0	0	0	0	0	0	None	0	6	T-Bil (mg/dl)	-										0.4
55	29	F	w/o	w/o	w/o	-5	w/o	w/o	-5	0	0	0	0	0	0	0	0	0	0	0	None	0	6	BUN (mg/dl)	-										15.9
55	29	F	w/o	w/o	w/o	-5	w/o	w/o	-5	0	0	0	0	0	0	0	0	0	0	0	None	0	6	Cre (mg/dl)	-										0.64
55	29	F	w/o	w/o	w/o	-5	w/o	w/o	-5	0	0	0	0	0	0	0	0	0	0	0	None	0	6	CRP (mg/dl)	-										0.02
55	29	F	w/o	w/o	w/o	-5	w/o	w/o	-5	0	0	0	0	0	0	0	0	0	0	0	None	0	6	CT	0										None
55	29	F	w/o	w/o	w/o	-5	w/o	w/o	-5	0	0	0	0	0	0	0	0	0	0	0	None	0	6	O2 (l/min)	0											0	0	0	0	0	0	0
56	58	M	-8	w/o	-3	w/o	w/o	w/o	-8	0	0	0	0	0	0	0	0	0	0	0	None	0	8	WBC(/µl)	-											4710			3290			3900
56	58	M	-8	w/o	-3	w/o	w/o	w/o	-8	0	0	0	0	0	0	0	0	0	0	0	None	0	8	RBC(x10^4/µl)	-											455			458			439
56	58	M	-8	w/o	-3	w/o	w/o	w/o	-8	0	0	0	0	0	0	0	0	0	0	0	None	0	8	Hb(g/dl)	-											14.7			14.7			14.2
56	58	M	-8	w/o	-3	w/o	w/o	w/o	-8	0	0	0	0	0	0	0	0	0	0	0	None	0	8	PLT (x10^4/µl)	-											20.3			24.6			31.9
56	58	M	-8	w/o	-3	w/o	w/o	w/o	-8	0	0	0	0	0	0	0	0	0	0	0	None	0	8	Neu (%)	-											65.2			52.6			58.2
56	58	M	-8	w/o	-3	w/o	w/o	w/o	-8	0	0	0	0	0	0	0	0	0	0	0	None	0	8	Lym (%)	-											25.1			38.3			31.8
56	58	M	-8	w/o	-3	w/o	w/o	w/o	-8	0	0	0	0	0	0	0	0	0	0	0	None	0	8	N/L	-											2.59761			1.37337			1.83019
56	58	M	-8	w/o	-3	w/o	w/o	w/o	-8	0	0	0	0	0	0	0	0	0	0	0	None	0	8	Aty (%)	-											0			0			0
56	58	M	-8	w/o	-3	w/o	w/o	w/o	-8	0	0	0	0	0	0	0	0	0	0	0	None	0	8	LDH (U/l)	-											192			167			171
56	58	M	-8	w/o	-3	w/o	w/o	w/o	-8	0	0	0	0	0	0	0	0	0	0	0	None	0	8	T-Bil (mg/dl)	-											0.7			0.5			0.6
56	58	M	-8	w/o	-3	w/o	w/o	w/o	-8	0	0	0	0	0	0	0	0	0	0	0	None	0	8	BUN (mg/dl)	-											19.1			14.7			17.3
56	58	M	-8	w/o	-3	w/o	w/o	w/o	-8	0	0	0	0	0	0	0	0	0	0	0	None	0	8	Cre (mg/dl)	-											1.14			0.9			1.07
56	58	M	-8	w/o	-3	w/o	w/o	w/o	-8	0	0	0	0	0	0	0	0	0	0	0	None	0	8	CRP (mg/dl)	-											2.58			1.45			0.12
56	58	M	-8	w/o	-3	w/o	w/o	w/o	-8	0	0	0	0	0	0	0	0	0	0	0	None	0	8	CT	0				None
56	58	M	-8	w/o	-3	w/o	w/o	w/o	-8	0	0	0	0	0	0	0	0	0	0	0	None	0	8	O2 (l/min)	0											0	0	0	0	0	0	0	0	0
57	37	M	-13	w/o	-3	w/o	w/o	w/o	-13	0	0	0	0	0	0	0	0	0	0	0	None	0	4	WBC(/µl)	-											8110			7500
57	37	M	-13	w/o	-3	w/o	w/o	w/o	-13	0	0	0	0	0	0	0	0	0	0	0	None	0	4	RBC(x10^4/µl)	-											493			491
57	37	M	-13	w/o	-3	w/o	w/o	w/o	-13	0	0	0	0	0	0	0	0	0	0	0	None	0	4	Hb(g/dl)	-											15.8			15.5
57	37	M	-13	w/o	-3	w/o	w/o	w/o	-13	0	0	0	0	0	0	0	0	0	0	0	None	0	4	PLT (x10^4/µl)	-											41.5			46.2
57	37	M	-13	w/o	-3	w/o	w/o	w/o	-13	0	0	0	0	0	0	0	0	0	0	0	None	0	4	Neu (%)	-											70			63.5
57	37	M	-13	w/o	-3	w/o	w/o	w/o	-13	0	0	0	0	0	0	0	0	0	0	0	None	0	4	Lym (%)	-											19			28.8
57	37	M	-13	w/o	-3	w/o	w/o	w/o	-13	0	0	0	0	0	0	0	0	0	0	0	None	0	4	N/L	-											3.68421			2.20486
57	37	M	-13	w/o	-3	w/o	w/o	w/o	-13	0	0	0	0	0	0	0	0	0	0	0	None	0	4	Aty (%)	-											4			0
57	37	M	-13	w/o	-3	w/o	w/o	w/o	-13	0	0	0	0	0	0	0	0	0	0	0	None	0	4	LDH (U/l)	-											314			274
57	37	M	-13	w/o	-3	w/o	w/o	w/o	-13	0	0	0	0	0	0	0	0	0	0	0	None	0	4	T-Bil (mg/dl)	-											0.6			0.7
57	37	M	-13	w/o	-3	w/o	w/o	w/o	-13	0	0	0	0	0	0	0	0	0	0	0	None	0	4	BUN (mg/dl)	-											11.4			10.8
57	37	M	-13	w/o	-3	w/o	w/o	w/o	-13	0	0	0	0	0	0	0	0	0	0	0	None	0	4	Cre (mg/dl)	-											0.84			0.94
57	37	M	-13	w/o	-3	w/o	w/o	w/o	-13	0	0	0	0	0	0	0	0	0	0	0	None	0	4	CRP (mg/dl)	-											0.53			0.17
57	37	M	-13	w/o	-3	w/o	w/o	w/o	-13	0	0	0	0	0	0	0	0	0	0	0	None	0	4	CT	1								Infiltrate
57	37	M	-13	w/o	-3	w/o	w/o	w/o	-13	0	0	0	0	0	0	0	0	0	0	0	None	0	4	O2 (l/min)	0											0	0	0	0	0
58	53	M	-5	-6	-5	w/o	w/o	w/	-6	0	0	0	0	0	0	0	0	0	0	0	None	0	6	WBC(/µl)	-											4410			6400			5070
58	53	M	-5	-6	-5	w/o	w/o	w/	-6	0	0	0	0	0	0	0	0	0	0	0	None	0	6	RBC(x10^4/µl)	-											515			502			492
58	53	M	-5	-6	-5	w/o	w/o	w/	-6	0	0	0	0	0	0	0	0	0	0	0	None	0	6	Hb(g/dl)	-											15.7			15.3			14.7
58	53	M	-5	-6	-5	w/o	w/o	w/	-6	0	0	0	0	0	0	0	0	0	0	0	None	0	6	PLT (x10^4/µl)	-											18.9			23.6			30.9
58	53	M	-5	-6	-5	w/o	w/o	w/	-6	0	0	0	0	0	0	0	0	0	0	0	None	0	6	Neu (%)	-											59.4			64.8			51.7
58	53	M	-5	-6	-5	w/o	w/o	w/	-6	0	0	0	0	0	0	0	0	0	0	0	None	0	6	Lym (%)	-											30.4			26.3			39.4
58	53	M	-5	-6	-5	w/o	w/o	w/	-6	0	0	0	0	0	0	0	0	0	0	0	None	0	6	N/L	-											1.95395			2.46388			1.31218
58	53	M	-5	-6	-5	w/o	w/o	w/	-6	0	0	0	0	0	0	0	0	0	0	0	None	0	6	Aty (%)	-											0			0			0
58	53	M	-5	-6	-5	w/o	w/o	w/	-6	0	0	0	0	0	0	0	0	0	0	0	None	0	6	LDH (U/l)	-											133			127			124
58	53	M	-5	-6	-5	w/o	w/o	w/	-6	0	0	0	0	0	0	0	0	0	0	0	None	0	6	T-Bil (mg/dl)	-											0.4			0.9			0.7
58	53	M	-5	-6	-5	w/o	w/o	w/	-6	0	0	0	0	0	0	0	0	0	0	0	None	0	6	BUN (mg/dl)	-											15.3			14.6			12.6
58	53	M	-5	-6	-5	w/o	w/o	w/	-6	0	0	0	0	0	0	0	0	0	0	0	None	0	6	Cre (mg/dl)	-											0.84			0.8			0.78
58	53	M	-5	-6	-5	w/o	w/o	w/	-6	0	0	0	0	0	0	0	0	0	0	0	None	0	6	CRP (mg/dl)	-											0.13			0.32			0.11
58	53	M	-5	-6	-5	w/o	w/o	w/	-6	0	0	0	0	0	0	0	0	0	0	0	None	0	6	CT	1											Infiltrate
58	53	M	-5	-6	-5	w/o	w/o	w/	-6	0	0	0	0	0	0	0	0	0	0	0	None	0	6	O2 (l/min)	0											0	0	0	0	0	0	0
59	47	M	w/o	w/o	w/o	-3	w/	w/o	-3	0	0	0	0	0	0	0	0	0	0	0	None	0	7	WBC(/µl)	-											4960
59	47	M	w/o	w/o	w/o	-3	w/	w/o	-3	0	0	0	0	0	0	0	0	0	0	0	None	0	7	RBC(x10^4/µl)	-											499
59	47	M	w/o	w/o	w/o	-3	w/	w/o	-3	0	0	0	0	0	0	0	0	0	0	0	None	0	7	Hb(g/dl)	-											15.1
59	47	M	w/o	w/o	w/o	-3	w/	w/o	-3	0	0	0	0	0	0	0	0	0	0	0	None	0	7	PLT (x10^4/µl)	-											24.7
59	47	M	w/o	w/o	w/o	-3	w/	w/o	-3	0	0	0	0	0	0	0	0	0	0	0	None	0	7	Neu (%)	-											51.4
59	47	M	w/o	w/o	w/o	-3	w/	w/o	-3	0	0	0	0	0	0	0	0	0	0	0	None	0	7	Lym (%)	-											34.9
59	47	M	w/o	w/o	w/o	-3	w/	w/o	-3	0	0	0	0	0	0	0	0	0	0	0	None	0	7	N/L	-											1.47278
59	47	M	w/o	w/o	w/o	-3	w/	w/o	-3	0	0	0	0	0	0	0	0	0	0	0	None	0	7	Aty (%)	-											0
59	47	M	w/o	w/o	w/o	-3	w/	w/o	-3	0	0	0	0	0	0	0	0	0	0	0	None	0	7	LDH (U/l)	-											199
59	47	M	w/o	w/o	w/o	-3	w/	w/o	-3	0	0	0	0	0	0	0	0	0	0	0	None	0	7	T-Bil (mg/dl)	-											0.6
59	47	M	w/o	w/o	w/o	-3	w/	w/o	-3	0	0	0	0	0	0	0	0	0	0	0	None	0	7	BUN (mg/dl)	-											14.1
59	47	M	w/o	w/o	w/o	-3	w/	w/o	-3	0	0	0	0	0	0	0	0	0	0	0	None	0	7	Cre (mg/dl)	-											0.87
59	47	M	w/o	w/o	w/o	-3	w/	w/o	-3	0	0	0	0	0	0	0	0	0	0	0	None	0	7	CRP (mg/dl)	-											0.26
59	47	M	w/o	w/o	w/o	-3	w/	w/o	-3	0	0	0	0	0	0	0	0	0	0	0	None	0	7	CT	0											None
59	47	M	w/o	w/o	w/o	-3	w/	w/o	-3	0	0	0	0	0	0	0	0	0	0	0	None	0	7	O2 (l/min)	0											0	0	0	0	0	0	0	0
60	37	F	w/o	-5	w/	-5	w/o	w/	-5	0	0	0	0	0	0	0	0	0	0	0	None	0	5	WBC(/µl)	-									2750		3090				3580
60	37	F	w/o	-5	w/	-5	w/o	w/	-5	0	0	0	0	0	0	0	0	0	0	0	None	0	5	RBC(x10^4/µl)	-									441		447				456
60	37	F	w/o	-5	w/	-5	w/o	w/	-5	0	0	0	0	0	0	0	0	0	0	0	None	0	5	Hb(g/dl)	-									14.1		14				14.3
60	37	F	w/o	-5	w/	-5	w/o	w/	-5	0	0	0	0	0	0	0	0	0	0	0	None	0	5	PLT (x10^4/µl)	-									14.5		14.1				16.8
60	37	F	w/o	-5	w/	-5	w/o	w/	-5	0	0	0	0	0	0	0	0	0	0	0	None	0	5	Neu (%)	-									56.7		60.9				58.7
60	37	F	w/o	-5	w/	-5	w/o	w/	-5	0	0	0	0	0	0	0	0	0	0	0	None	0	5	Lym (%)	-									33.1		27.2				32.1
60	37	F	w/o	-5	w/	-5	w/o	w/	-5	0	0	0	0	0	0	0	0	0	0	0	None	0	5	N/L	-									1.71299		2.23897				1.82866
60	37	F	w/o	-5	w/	-5	w/o	w/	-5	0	0	0	0	0	0	0	0	0	0	0	None	0	5	Aty (%)	-									0		0				0
60	37	F	w/o	-5	w/	-5	w/o	w/	-5	0	0	0	0	0	0	0	0	0	0	0	None	0	5	LDH (U/l)	-									149		140				134
60	37	F	w/o	-5	w/	-5	w/o	w/	-5	0	0	0	0	0	0	0	0	0	0	0	None	0	5	T-Bil (mg/dl)	-									0.6		0.7				0.9
60	37	F	w/o	-5	w/	-5	w/o	w/	-5	0	0	0	0	0	0	0	0	0	0	0	None	0	5	BUN (mg/dl)	-									3.4		4.2				8.8
60	37	F	w/o	-5	w/	-5	w/o	w/	-5	0	0	0	0	0	0	0	0	0	0	0	None	0	5	Cre (mg/dl)	-									0.59		0.58				0.64
60	37	F	w/o	-5	w/	-5	w/o	w/	-5	0	0	0	0	0	0	0	0	0	0	0	None	0	5	CRP (mg/dl)	-									0.02		0.01				0.01
60	37	F	w/o	-5	w/	-5	w/o	w/	-5	0	0	0	0	0	0	0	0	0	0	0	None	0	5	CT	0									None
60	37	F	w/o	-5	w/	-5	w/o	w/	-5	0	0	0	0	0	0	0	0	0	0	0	None	0	5	O2 (l/min)	0											0	0	0	0	0	0
61	86	F	w/o	w/o	0	w/o	w/o	w/o	0	0	0	0	1	0	AF	0	0	0	0	0	Dexamethasone	0	28	WBC(/µl)	-											6390				3790			4230					6500
61	86	F	w/o	w/o	0	w/o	w/o	w/o	0	0	0	0	1	0	AF	0	0	0	0	0	Dexamethasone	0	28	RBC(x10^4/µl)	-											363				356			370					350
61	86	F	w/o	w/o	0	w/o	w/o	w/o	0	0	0	0	1	0	AF	0	0	0	0	0	Dexamethasone	0	28	Hb(g/dl)	-											11.9				11.5			11.8					11.3
61	86	F	w/o	w/o	0	w/o	w/o	w/o	0	0	0	0	1	0	AF	0	0	0	0	0	Dexamethasone	0	28	PLT (x10^4/µl)	-											21.1				19.6			18.6					25.2
61	86	F	w/o	w/o	0	w/o	w/o	w/o	0	0	0	0	1	0	AF	0	0	0	0	0	Dexamethasone	0	28	Neu (%)	-											76.7				65.2			65.3					84
61	86	F	w/o	w/o	0	w/o	w/o	w/o	0	0	0	0	1	0	AF	0	0	0	0	0	Dexamethasone	0	28	Lym (%)	-											13.3				23.2			24.3					11
61	86	F	w/o	w/o	0	w/o	w/o	w/o	0	0	0	0	1	0	AF	0	0	0	0	0	Dexamethasone	0	28	N/L	-											5.76692				2.81034			2.68724					7.63636
61	86	F	w/o	w/o	0	w/o	w/o	w/o	0	0	0	0	1	0	AF	0	0	0	0	0	Dexamethasone	0	28	Aty (%)	-											0				0			0					3
61	86	F	w/o	w/o	0	w/o	w/o	w/o	0	0	0	0	1	0	AF	0	0	0	0	0	Dexamethasone	0	28	LDH (U/l)	-											183				158			204					299
61	86	F	w/o	w/o	0	w/o	w/o	w/o	0	0	0	0	1	0	AF	0	0	0	0	0	Dexamethasone	0	28	T-Bil (mg/dl)	-											0.4				0.5			0.6					0.8
61	86	F	w/o	w/o	0	w/o	w/o	w/o	0	0	0	0	1	0	AF	0	0	0	0	0	Dexamethasone	0	28	BUN (mg/dl)	-											17.5				16.3			15.1					13.5
61	86	F	w/o	w/o	0	w/o	w/o	w/o	0	0	0	0	1	0	AF	0	0	0	0	0	Dexamethasone	0	28	Cre (mg/dl)	-											0.63				0.59			0.66					0.62
61	86	F	w/o	w/o	0	w/o	w/o	w/o	0	0	0	0	1	0	AF	0	0	0	0	0	Dexamethasone	0	28	CRP (mg/dl)	-											0.06				0.32			1.67					8.6
61	86	F	w/o	w/o	0	w/o	w/o	w/o	0	0	0	0	1	0	AF	0	0	0	0	0	Dexamethasone	0	28	CT	1											Infiltrate							Worse						Worse
61	86	F	w/o	w/o	0	w/o	w/o	w/o	0	0	0	0	1	0	AF	0	0	0	0	0	Dexamethasone	0	28	O2 (l/min)	1											0	0	0	0	0	0	0	0	0	0	0	1	0.5	0.5
62	16	M	w/o	-1	-1	w/o	w/o	w/o	-1	0	0	0	0	0	0	0	0	0	0	0	None	0	12	WBC(/µl)	-											3780			4140				4720
62	16	M	w/o	-1	-1	w/o	w/o	w/o	-1	0	0	0	0	0	0	0	0	0	0	0	None	0	12	RBC(x10^4/µl)	-											531			577				563
62	16	M	w/o	-1	-1	w/o	w/o	w/o	-1	0	0	0	0	0	0	0	0	0	0	0	None	0	12	Hb(g/dl)	-											16.1			17.5				16.9
62	16	M	w/o	-1	-1	w/o	w/o	w/o	-1	0	0	0	0	0	0	0	0	0	0	0	None	0	12	PLT (x10^4/µl)	-											17.3			17.8				19.1
62	16	M	w/o	-1	-1	w/o	w/o	w/o	-1	0	0	0	0	0	0	0	0	0	0	0	None	0	12	Neu (%)	-											55.5			59.9				41
62	16	M	w/o	-1	-1	w/o	w/o	w/o	-1	0	0	0	0	0	0	0	0	0	0	0	None	0	12	Lym (%)	-											26.7			20.8				41
62	16	M	w/o	-1	-1	w/o	w/o	w/o	-1	0	0	0	0	0	0	0	0	0	0	0	None	0	12	N/L	-											2.07865			2.87981				1
62	16	M	w/o	-1	-1	w/o	w/o	w/o	-1	0	0	0	0	0	0	0	0	0	0	0	None	0	12	Aty (%)	-											0			0				4
62	16	M	w/o	-1	-1	w/o	w/o	w/o	-1	0	0	0	0	0	0	0	0	0	0	0	None	0	12	LDH (U/l)	-											160			164				155
62	16	M	w/o	-1	-1	w/o	w/o	w/o	-1	0	0	0	0	0	0	0	0	0	0	0	None	0	12	T-Bil (mg/dl)	-											0.6			0.7				0.7
62	16	M	w/o	-1	-1	w/o	w/o	w/o	-1	0	0	0	0	0	0	0	0	0	0	0	None	0	12	BUN (mg/dl)	-											13.8			14				14.6
62	16	M	w/o	-1	-1	w/o	w/o	w/o	-1	0	0	0	0	0	0	0	0	0	0	0	None	0	12	Cre (mg/dl)	-											0.93			0.91				0.9
62	16	M	w/o	-1	-1	w/o	w/o	w/o	-1	0	0	0	0	0	0	0	0	0	0	0	None	0	12	CRP (mg/dl)	-											0.26			0.1				0.03
62	16	M	w/o	-1	-1	w/o	w/o	w/o	-1	0	0	0	0	0	0	0	0	0	0	0	None	0	12	CT	0											None
62	16	M	w/o	-1	-1	w/o	w/o	w/o	-1	0	0	0	0	0	0	0	0	0	0	0	None	0	12	O2 (l/min)	0											0	0	0	0	0	0	0	0	0	0	0	0	0
63	15	F	-1	w/o	-2	w/o	w/o	w/o	-2	0	0	0	0	0	0	0	0	0	0	0	None	0	10	WBC(/µl)	-										2650					2850
63	15	F	-1	w/o	-2	w/o	w/o	w/o	-2	0	0	0	0	0	0	0	0	0	0	0	None	0	10	RBC(x10^4/µl)	-										465					503
63	15	F	-1	w/o	-2	w/o	w/o	w/o	-2	0	0	0	0	0	0	0	0	0	0	0	None	0	10	Hb(g/dl)	-										14.3					15
63	15	F	-1	w/o	-2	w/o	w/o	w/o	-2	0	0	0	0	0	0	0	0	0	0	0	None	0	10	PLT (x10^4/µl)	-										22.1					22.3
63	15	F	-1	w/o	-2	w/o	w/o	w/o	-2	0	0	0	0	0	0	0	0	0	0	0	None	0	10	Neu (%)	-										60.3					31.5
63	15	F	-1	w/o	-2	w/o	w/o	w/o	-2	0	0	0	0	0	0	0	0	0	0	0	None	0	10	Lym (%)	-										24.2					59.3
63	15	F	-1	w/o	-2	w/o	w/o	w/o	-2	0	0	0	0	0	0	0	0	0	0	0	None	0	10	N/L	-										2.49174					0.531197
63	15	F	-1	w/o	-2	w/o	w/o	w/o	-2	0	0	0	0	0	0	0	0	0	0	0	None	0	10	Aty (%)	-										0					0
63	15	F	-1	w/o	-2	w/o	w/o	w/o	-2	0	0	0	0	0	0	0	0	0	0	0	None	0	10	LDH (U/l)	-										175					144
63	15	F	-1	w/o	-2	w/o	w/o	w/o	-2	0	0	0	0	0	0	0	0	0	0	0	None	0	10	T-Bil (mg/dl)	-										0.6					0.4
63	15	F	-1	w/o	-2	w/o	w/o	w/o	-2	0	0	0	0	0	0	0	0	0	0	0	None	0	10	BUN (mg/dl)	-										7.4					11.8
63	15	F	-1	w/o	-2	w/o	w/o	w/o	-2	0	0	0	0	0	0	0	0	0	0	0	None	0	10	Cre (mg/dl)	-										0.58					0.61
63	15	F	-1	w/o	-2	w/o	w/o	w/o	-2	0	0	0	0	0	0	0	0	0	0	0	None	0	10	CRP (mg/dl)	-										0					0.02
63	15	F	-1	w/o	-2	w/o	w/o	w/o	-2	0	0	0	0	0	0	0	0	0	0	0	None	0	10	CT	0										None
63	15	F	-1	w/o	-2	w/o	w/o	w/o	-2	0	0	0	0	0	0	0	0	0	0	0	None	0	10	O2 (l/min)	0											0	0	0	0	0	0	0	0	0	0	0
64	31	M	-4	w/o	w/	w/o	w/o	w/o	-4	0	0	0	0	0	0	0	0	0	0	0	None	0	6	WBC(/µl)	-												6800				8470
64	31	M	-4	w/o	w/	w/o	w/o	w/o	-4	0	0	0	0	0	0	0	0	0	0	0	None	0	6	RBC(x10^4/µl)	-												661				641
64	31	M	-4	w/o	w/	w/o	w/o	w/o	-4	0	0	0	0	0	0	0	0	0	0	0	None	0	6	Hb(g/dl)	-												15.1				14.6
64	31	M	-4	w/o	w/	w/o	w/o	w/o	-4	0	0	0	0	0	0	0	0	0	0	0	None	0	6	PLT (x10^4/µl)	-												20.5				26.4
64	31	M	-4	w/o	w/	w/o	w/o	w/o	-4	0	0	0	0	0	0	0	0	0	0	0	None	0	6	Neu (%)	-												64.3				67.4
64	31	M	-4	w/o	w/	w/o	w/o	w/o	-4	0	0	0	0	0	0	0	0	0	0	0	None	0	6	Lym (%)	-												26.8				24.2
64	31	M	-4	w/o	w/	w/o	w/o	w/o	-4	0	0	0	0	0	0	0	0	0	0	0	None	0	6	N/L	-												2.39925				2.78512
64	31	M	-4	w/o	w/	w/o	w/o	w/o	-4	0	0	0	0	0	0	0	0	0	0	0	None	0	6	Aty (%)	-												0				0
64	31	M	-4	w/o	w/	w/o	w/o	w/o	-4	0	0	0	0	0	0	0	0	0	0	0	None	0	6	LDH (U/l)	-												202				198
64	31	M	-4	w/o	w/	w/o	w/o	w/o	-4	0	0	0	0	0	0	0	0	0	0	0	None	0	6	T-Bil (mg/dl)	-												0.6				0.5
64	31	M	-4	w/o	w/	w/o	w/o	w/o	-4	0	0	0	0	0	0	0	0	0	0	0	None	0	6	BUN (mg/dl)	-												14				10.1
64	31	M	-4	w/o	w/	w/o	w/o	w/o	-4	0	0	0	0	0	0	0	0	0	0	0	None	0	6	Cre (mg/dl)	-												0.7				0.68
64	31	M	-4	w/o	w/	w/o	w/o	w/o	-4	0	0	0	0	0	0	0	0	0	0	0	None	0	6	CRP (mg/dl)	-												0.27				0.3
64	31	M	-4	w/o	w/	w/o	w/o	w/o	-4	0	0	0	0	0	0	0	0	0	0	0	None	0	6	CT	0									None
64	31	M	-4	w/o	w/	w/o	w/o	w/o	-4	0	0	0	0	0	0	0	0	0	0	0	None	0	6	O2 (l/min)	0											0	0	0	0	0	0	0
65	61	M	-6	w/o	w/o	w/	w/o	w/o	-6	0	0	0	0	0	0	0	0	0	0	0	None	0	12	WBC(/µl)	-											4270		4460					8080				7470
65	61	M	-6	w/o	w/o	w/	w/o	w/o	-6	0	0	0	0	0	0	0	0	0	0	0	None	0	12	RBC(x10^4/µl)	-											457		410					412				431
65	61	M	-6	w/o	w/o	w/	w/o	w/o	-6	0	0	0	0	0	0	0	0	0	0	0	None	0	12	Hb(g/dl)	-											14.3		12.6					12.6				13.1
65	61	M	-6	w/o	w/o	w/	w/o	w/o	-6	0	0	0	0	0	0	0	0	0	0	0	None	0	12	PLT (x10^4/µl)	-											17.4		14.9					27.3				43.6
65	61	M	-6	w/o	w/o	w/	w/o	w/o	-6	0	0	0	0	0	0	0	0	0	0	0	None	0	12	Neu (%)	-											71.4		54					68				71.1
65	61	M	-6	w/o	w/o	w/	w/o	w/o	-6	0	0	0	0	0	0	0	0	0	0	0	None	0	12	Lym (%)	-											18.5		43					25				23.4
65	61	M	-6	w/o	w/o	w/	w/o	w/o	-6	0	0	0	0	0	0	0	0	0	0	0	None	0	12	N/L	-											3.85946		1.25581					2.72				3.03846
65	61	M	-6	w/o	w/o	w/	w/o	w/o	-6	0	0	0	0	0	0	0	0	0	0	0	None	0	12	Aty (%)	-											0		3					0				0
65	61	M	-6	w/o	w/o	w/	w/o	w/o	-6	0	0	0	0	0	0	0	0	0	0	0	None	0	12	LDH (U/l)	-											209		235					168				165
65	61	M	-6	w/o	w/o	w/	w/o	w/o	-6	0	0	0	0	0	0	0	0	0	0	0	None	0	12	T-Bil (mg/dl)	-											0.5		0.4					0.3				0.4
65	61	M	-6	w/o	w/o	w/	w/o	w/o	-6	0	0	0	0	0	0	0	0	0	0	0	None	0	12	BUN (mg/dl)	-											15.2		13.1					14.2				16.8
65	61	M	-6	w/o	w/o	w/	w/o	w/o	-6	0	0	0	0	0	0	0	0	0	0	0	None	0	12	Cre (mg/dl)	-											0.96		0.76					0.69				0.69
65	61	M	-6	w/o	w/o	w/	w/o	w/o	-6	0	0	0	0	0	0	0	0	0	0	0	None	0	12	CRP (mg/dl)	-											3.7		3.01					0.71				0.17
65	61	M	-6	w/o	w/o	w/	w/o	w/o	-6	0	0	0	0	0	0	0	0	0	0	0	None	0	12	CT	1									Infiltrate
65	61	M	-6	w/o	w/o	w/	w/o	w/o	-6	0	0	0	0	0	0	0	0	0	0	0	None	0	12	O2 (l/min)	1											1	1	0	0	0	0	0	0	0	0	0	0	0
66	48	M	-8	w/o	w/o	w/	w/o	w/o	-8	0	0	0	0	0	0	0	0	0	0	0	None	0	12	WBC(/µl)	-											5760			4880			7310					9390
66	48	M	-8	w/o	w/o	w/	w/o	w/o	-8	0	0	0	0	0	0	0	0	0	0	0	None	0	12	RBC(x10^4/µl)	-											451			494			455					465
66	48	M	-8	w/o	w/o	w/	w/o	w/o	-8	0	0	0	0	0	0	0	0	0	0	0	None	0	12	Hb(g/dl)	-											14.3			15.3			14.3					14.7
66	48	M	-8	w/o	w/o	w/	w/o	w/o	-8	0	0	0	0	0	0	0	0	0	0	0	None	0	12	PLT (x10^4/µl)	-											21			36			40.1					43.4
66	48	M	-8	w/o	w/o	w/	w/o	w/o	-8	0	0	0	0	0	0	0	0	0	0	0	None	0	12	Neu (%)	-											59.7			54.5			51					57.7
66	48	M	-8	w/o	w/o	w/	w/o	w/o	-8	0	0	0	0	0	0	0	0	0	0	0	None	0	12	Lym (%)	-											28.3			30.5			35					33.8
66	48	M	-8	w/o	w/o	w/	w/o	w/o	-8	0	0	0	0	0	0	0	0	0	0	0	None	0	12	N/L	-											2.10954			1.78689			1.45714					1.7071
66	48	M	-8	w/o	w/o	w/	w/o	w/o	-8	0	0	0	0	0	0	0	0	0	0	0	None	0	12	Aty (%)	-											0			0			1					0
66	48	M	-8	w/o	w/o	w/	w/o	w/o	-8	0	0	0	0	0	0	0	0	0	0	0	None	0	12	LDH (U/l)	-											311			217			201					207
66	48	M	-8	w/o	w/o	w/	w/o	w/o	-8	0	0	0	0	0	0	0	0	0	0	0	None	0	12	T-Bil (mg/dl)	-											0.7			0.6			0.5					0.6
66	48	M	-8	w/o	w/o	w/	w/o	w/o	-8	0	0	0	0	0	0	0	0	0	0	0	None	0	12	BUN (mg/dl)	-											11.3			15.2			12.5					13.6
66	48	M	-8	w/o	w/o	w/	w/o	w/o	-8	0	0	0	0	0	0	0	0	0	0	0	None	0	12	Cre (mg/dl)	-											0.86			0.94			0.93					0.96
66	48	M	-8	w/o	w/o	w/	w/o	w/o	-8	0	0	0	0	0	0	0	0	0	0	0	None	0	12	CRP (mg/dl)	-											4.59			3.03			0.59					0.34
66	48	M	-8	w/o	w/o	w/	w/o	w/o	-8	0	0	0	0	0	0	0	0	0	0	0	None	0	12	CT	1											Infiltrate
66	48	M	-8	w/o	w/o	w/	w/o	w/o	-8	0	0	0	0	0	0	0	0	0	0	0	None	0	12	O2 (l/min)	0											0	0	0	0	0	0	0	0	0	0	0	0	0
67	23	F	-13	w/o	w/o	-15	w/o	w/o	-15	0	1	0	0	0	0	0	0	0	0	0	None	0	13	WBC(/µl)	-											5940			5300					6400			7070
67	23	F	-13	w/o	w/o	-15	w/o	w/o	-15	0	1	0	0	0	0	0	0	0	0	0	None	0	13	RBC(x10^4/µl)	-											402			398					417			404
67	23	F	-13	w/o	w/o	-15	w/o	w/o	-15	0	1	0	0	0	0	0	0	0	0	0	None	0	13	Hb(g/dl)	-											13.1			12.7					13.5			13
67	23	F	-13	w/o	w/o	-15	w/o	w/o	-15	0	1	0	0	0	0	0	0	0	0	0	None	0	13	PLT (x10^4/µl)	-											37.4			42.3					37.1			30.5
67	23	F	-13	w/o	w/o	-15	w/o	w/o	-15	0	1	0	0	0	0	0	0	0	0	0	None	0	13	Neu (%)	-											75			42					53			51
67	23	F	-13	w/o	w/o	-15	w/o	w/o	-15	0	1	0	0	0	0	0	0	0	0	0	None	0	13	Lym (%)	-											18			47					35			46
67	23	F	-13	w/o	w/o	-15	w/o	w/o	-15	0	1	0	0	0	0	0	0	0	0	0	None	0	13	N/L	-											4.16667			0.893617					1.51429			1.1087
67	23	F	-13	w/o	w/o	-15	w/o	w/o	-15	0	1	0	0	0	0	0	0	0	0	0	None	0	13	Aty (%)	-											1			1					3			2
67	23	F	-13	w/o	w/o	-15	w/o	w/o	-15	0	1	0	0	0	0	0	0	0	0	0	None	0	13	LDH (U/l)	-											197			148					155			121
67	23	F	-13	w/o	w/o	-15	w/o	w/o	-15	0	1	0	0	0	0	0	0	0	0	0	None	0	13	T-Bil (mg/dl)	-											0.9			0.3					0.7			0.8
67	23	F	-13	w/o	w/o	-15	w/o	w/o	-15	0	1	0	0	0	0	0	0	0	0	0	None	0	13	BUN (mg/dl)	-											5.9			5.3					6.8			6.2
67	23	F	-13	w/o	w/o	-15	w/o	w/o	-15	0	1	0	0	0	0	0	0	0	0	0	None	0	13	Cre (mg/dl)	-											0.73			0.59					0.59			0.64
67	23	F	-13	w/o	w/o	-15	w/o	w/o	-15	0	1	0	0	0	0	0	0	0	0	0	None	0	13	CRP (mg/dl)	-											0.67			0.06					0.02			0.03
67	23	F	-13	w/o	w/o	-15	w/o	w/o	-15	0	1	0	0	0	0	0	0	0	0	0	None	0	13	CT	1	(Infiltrate on day -13)						Worse
67	23	F	-13	w/o	w/o	-15	w/o	w/o	-15	0	1	0	0	0	0	0	0	0	0	0	None	0	13	O2 (l/min)	0											0	0	0	0	0	0	0	0	0	0	0	0	0	0
68	20	M	-6	w/o	w/o	-6	w/o	w/o	-6	0	1	0	0	0	0	0	0	0	0	0	None	0	13	WBC(/µl)	-											4750			6310								7310
68	20	M	-6	w/o	w/o	-6	w/o	w/o	-6	0	1	0	0	0	0	0	0	0	0	0	None	0	13	RBC(x10^4/µl)	-											537			537								523
68	20	M	-6	w/o	w/o	-6	w/o	w/o	-6	0	1	0	0	0	0	0	0	0	0	0	None	0	13	Hb(g/dl)	-											16.7			16.3								16.2
68	20	M	-6	w/o	w/o	-6	w/o	w/o	-6	0	1	0	0	0	0	0	0	0	0	0	None	0	13	PLT (x10^4/µl)	-											24.4			22.8								27.3
68	20	M	-6	w/o	w/o	-6	w/o	w/o	-6	0	1	0	0	0	0	0	0	0	0	0	None	0	13	Neu (%)	-											54.1			63.1								57.1
68	20	M	-6	w/o	w/o	-6	w/o	w/o	-6	0	1	0	0	0	0	0	0	0	0	0	None	0	13	Lym (%)	-											34.5			32.6								33.1
68	20	M	-6	w/o	w/o	-6	w/o	w/o	-6	0	1	0	0	0	0	0	0	0	0	0	None	0	13	N/L	-											1.56812			1.93558								1.72508
68	20	M	-6	w/o	w/o	-6	w/o	w/o	-6	0	1	0	0	0	0	0	0	0	0	0	None	0	13	Aty (%)	-											0			0								0
68	20	M	-6	w/o	w/o	-6	w/o	w/o	-6	0	1	0	0	0	0	0	0	0	0	0	None	0	13	LDH (U/l)	-											143			147								134
68	20	M	-6	w/o	w/o	-6	w/o	w/o	-6	0	1	0	0	0	0	0	0	0	0	0	None	0	13	T-Bil (mg/dl)	-											1.1			0.8								1.6
68	20	M	-6	w/o	w/o	-6	w/o	w/o	-6	0	1	0	0	0	0	0	0	0	0	0	None	0	13	BUN (mg/dl)	-											8.7			9.5								10.9
68	20	M	-6	w/o	w/o	-6	w/o	w/o	-6	0	1	0	0	0	0	0	0	0	0	0	None	0	13	Cre (mg/dl)	-											0.83			0.77								0.78
68	20	M	-6	w/o	w/o	-6	w/o	w/o	-6	0	1	0	0	0	0	0	0	0	0	0	None	0	13	CRP (mg/dl)	-											0.03			0.11								0.06
68	20	M	-6	w/o	w/o	-6	w/o	w/o	-6	0	1	0	0	0	0	0	0	0	0	0	None	0	13	CT	0							None
68	20	M	-6	w/o	w/o	-6	w/o	w/o	-6	0	1	0	0	0	0	0	0	0	0	0	None	0	13	O2 (l/min)	0											0	0	0	0	0	0	0	0	0	0	0	0	0	0
69	43	M	-2	w/o	w/o	-2	w/o	-2	-2	0	0	0	1	0	0	0	0	0	0	0	None	0	9	WBC(/µl)	-										6870							3870
69	43	M	-2	w/o	w/o	-2	w/o	-2	-2	0	0	0	1	0	0	0	0	0	0	0	None	0	9	RBC(x10^4/µl)	-										529							560
69	43	M	-2	w/o	w/o	-2	w/o	-2	-2	0	0	0	1	0	0	0	0	0	0	0	None	0	9	Hb(g/dl)	-										14.9							15.9
69	43	M	-2	w/o	w/o	-2	w/o	-2	-2	0	0	0	1	0	0	0	0	0	0	0	None	0	9	PLT (x10^4/µl)	-										22.2							24.7
69	43	M	-2	w/o	w/o	-2	w/o	-2	-2	0	0	0	1	0	0	0	0	0	0	0	None	0	9	Neu (%)	-										74.8							54.8
69	43	M	-2	w/o	w/o	-2	w/o	-2	-2	0	0	0	1	0	0	0	0	0	0	0	None	0	9	Lym (%)	-										13							33.3
69	43	M	-2	w/o	w/o	-2	w/o	-2	-2	0	0	0	1	0	0	0	0	0	0	0	None	0	9	N/L	-										5.75385							1.64565
69	43	M	-2	w/o	w/o	-2	w/o	-2	-2	0	0	0	1	0	0	0	0	0	0	0	None	0	9	Aty (%)	-										0							0
69	43	M	-2	w/o	w/o	-2	w/o	-2	-2	0	0	0	1	0	0	0	0	0	0	0	None	0	9	LDH (U/l)	-										189							140
69	43	M	-2	w/o	w/o	-2	w/o	-2	-2	0	0	0	1	0	0	0	0	0	0	0	None	0	9	T-Bil (mg/dl)	-										0.5							0.8
69	43	M	-2	w/o	w/o	-2	w/o	-2	-2	0	0	0	1	0	0	0	0	0	0	0	None	0	9	BUN (mg/dl)	-										5.2							11
69	43	M	-2	w/o	w/o	-2	w/o	-2	-2	0	0	0	1	0	0	0	0	0	0	0	None	0	9	Cre (mg/dl)	-										0.86							0.81
69	43	M	-2	w/o	w/o	-2	w/o	-2	-2	0	0	0	1	0	0	0	0	0	0	0	None	0	9	CRP (mg/dl)	-										0.77							0.04
69	43	M	-2	w/o	w/o	-2	w/o	-2	-2	0	0	0	1	0	0	0	0	0	0	0	None	0	9	CT	0										None
69	43	M	-2	w/o	w/o	-2	w/o	-2	-2	0	0	0	1	0	0	0	0	0	0	0	None	0	9	O2 (l/min)	0											0	0	0	0	0	0	0	0	0	0
70	53	F	w/o	w/o	w/o	w/o	w/o	w/o	0	1	0	0	0	0	0	0	0	1	1	0	None	0	11	WBC(/µl)	-											4570						5260					5640
70	53	F	w/o	w/o	w/o	w/o	w/o	w/o	0	1	0	0	0	0	0	0	0	1	1	0	None	0	11	RBC(x10^4/µl)	-											417						421					466
70	53	F	w/o	w/o	w/o	w/o	w/o	w/o	0	1	0	0	0	0	0	0	0	1	1	0	None	0	11	Hb(g/dl)	-											12.7						12.7					14
70	53	F	w/o	w/o	w/o	w/o	w/o	w/o	0	1	0	0	0	0	0	0	0	1	1	0	None	0	11	PLT (x10^4/µl)	-											14.6						18.2					17.4
70	53	F	w/o	w/o	w/o	w/o	w/o	w/o	0	1	0	0	0	0	0	0	0	1	1	0	None	0	11	Neu (%)	-											46.7						47.8					45.5
70	53	F	w/o	w/o	w/o	w/o	w/o	w/o	0	1	0	0	0	0	0	0	0	1	1	0	None	0	11	Lym (%)	-											43.3						42.2					46.5
70	53	F	w/o	w/o	w/o	w/o	w/o	w/o	0	1	0	0	0	0	0	0	0	1	1	0	None	0	11	N/L	-											1.07852						1.1327					0.978495
70	53	F	w/o	w/o	w/o	w/o	w/o	w/o	0	1	0	0	0	0	0	0	0	1	1	0	None	0	11	Aty (%)	-											0						0					0
70	53	F	w/o	w/o	w/o	w/o	w/o	w/o	0	1	0	0	0	0	0	0	0	1	1	0	None	0	11	LDH (U/l)	-											142						124					127
70	53	F	w/o	w/o	w/o	w/o	w/o	w/o	0	1	0	0	0	0	0	0	0	1	1	0	None	0	11	T-Bil (mg/dl)	-											1.6						2.6					2.5
70	53	F	w/o	w/o	w/o	w/o	w/o	w/o	0	1	0	0	0	0	0	0	0	1	1	0	None	0	11	BUN (mg/dl)	-											15.6						24.4					30.3
70	53	F	w/o	w/o	w/o	w/o	w/o	w/o	0	1	0	0	0	0	0	0	0	1	1	0	None	0	11	Cre (mg/dl)	-											1.14						1.25					1.28
70	53	F	w/o	w/o	w/o	w/o	w/o	w/o	0	1	0	0	0	0	0	0	0	1	1	0	None	0	11	CRP (mg/dl)	-											0.3						0.07					0.06
70	53	F	w/o	w/o	w/o	w/o	w/o	w/o	0	1	0	0	0	0	0	0	0	1	1	0	None	0	11	CT	1											Infiltrate
70	53	F	w/o	w/o	w/o	w/o	w/o	w/o	0	1	0	0	0	0	0	0	0	1	1	0	None	0	11	O2 (l/min)	0											0	0	0	0	0	0	0	0	0	0	0	0
71	42	M	-2	w/o	w/	-2	w/o	w/o	-2	0	0	0	0	0	0	0	0	0	0	0	None	0	11	WBC(/µl)	-										4260		3730					4620				5580
71	42	M	-2	w/o	w/	-2	w/o	w/o	-2	0	0	0	0	0	0	0	0	0	0	0	None	0	11	RBC(x10^4/µl)	-										509		512					487				494
71	42	M	-2	w/o	w/	-2	w/o	w/o	-2	0	0	0	0	0	0	0	0	0	0	0	None	0	11	Hb(g/dl)	-										14.5		14.9					13.9				14.4
71	42	M	-2	w/o	w/	-2	w/o	w/o	-2	0	0	0	0	0	0	0	0	0	0	0	None	0	11	PLT (x10^4/µl)	-										25.4		26.1					31.3				34.4
71	42	M	-2	w/o	w/	-2	w/o	w/o	-2	0	0	0	0	0	0	0	0	0	0	0	None	0	11	Neu (%)	-										52		50.9					56.7				52.4
71	42	M	-2	w/o	w/	-2	w/o	w/o	-2	0	0	0	0	0	0	0	0	0	0	0	None	0	11	Lym (%)	-										35.4		38.3					37				40.1
71	42	M	-2	w/o	w/	-2	w/o	w/o	-2	0	0	0	0	0	0	0	0	0	0	0	None	0	11	N/L	-										1.46893		1.32898					1.53243				1.30673
71	42	M	-2	w/o	w/	-2	w/o	w/o	-2	0	0	0	0	0	0	0	0	0	0	0	None	0	11	Aty (%)	-										0		0					0				0
71	42	M	-2	w/o	w/	-2	w/o	w/o	-2	0	0	0	0	0	0	0	0	0	0	0	None	0	11	LDH (U/l)											158		147					137				142
71	42	M	-2	w/o	w/	-2	w/o	w/o	-2	0	0	0	0	0	0	0	0	0	0	0	None	0	11	T-Bil (mg/dl)	-										0.5		0.6					0.7				0.6
71	42	M	-2	w/o	w/	-2	w/o	w/o	-2	0	0	0	0	0	0	0	0	0	0	0	None	0	11	BUN (mg/dl)	-										5.8		9.7					9.5				7
71	42	M	-2	w/o	w/	-2	w/o	w/o	-2	0	0	0	0	0	0	0	0	0	0	0	None	0	11	Cre (mg/dl)	-										0.76		0.83					0.68				0.77
71	42	M	-2	w/o	w/	-2	w/o	w/o	-2	0	0	0	0	0	0	0	0	0	0	0	None	0	11	CRP (mg/dl)	-										0.76		0.22					0.02				0.01
71	42	M	-2	w/o	w/	-2	w/o	w/o	-2	0	0	0	0	0	0	0	0	0	0	0	None	0	11	CT	1										Infiltrate
71	42	M	-2	w/o	w/	-2	w/o	w/o	-2	0	0	0	0	0	0	0	0	0	0	0	None	0	11	O2 (l/min)	0											0	0	0	0	0	0	0	0	0	0	0	0
72	33	F	-7	w/o	-8	w/o	w/o	w/o	-8	0	0	1	0	0	0	0	0	0	0	0	None	0	5	WBC(/µl)	-											4010			3670
72	33	F	-7	w/o	-8	w/o	w/o	w/o	-8	0	0	1	0	0	0	0	0	0	0	0	None	0	5	RBC(x10^4/µl)	-											499			522
72	33	F	-7	w/o	-8	w/o	w/o	w/o	-8	0	0	1	0	0	0	0	0	0	0	0	None	0	5	Hb(g/dl)	-											15.2			15.7
72	33	F	-7	w/o	-8	w/o	w/o	w/o	-8	0	0	1	0	0	0	0	0	0	0	0	None	0	5	PLT (x10^4/µl)	-											25.8			30.9
72	33	F	-7	w/o	-8	w/o	w/o	w/o	-8	0	0	1	0	0	0	0	0	0	0	0	None	0	5	Neu (%)	-											67.1			43
72	33	F	-7	w/o	-8	w/o	w/o	w/o	-8	0	0	1	0	0	0	0	0	0	0	0	None	0	5	Lym (%)	-											28.7			53
72	33	F	-7	w/o	-8	w/o	w/o	w/o	-8	0	0	1	0	0	0	0	0	0	0	0	None	0	5	N/L	-											2.33798			0.811321
72	33	F	-7	w/o	-8	w/o	w/o	w/o	-8	0	0	1	0	0	0	0	0	0	0	0	None	0	5	Aty (%)	-											0			3
72	33	F	-7	w/o	-8	w/o	w/o	w/o	-8	0	0	1	0	0	0	0	0	0	0	0	None	0	5	LDH (U/l)	-											278			220
72	33	F	-7	w/o	-8	w/o	w/o	w/o	-8	0	0	1	0	0	0	0	0	0	0	0	None	0	5	T-Bil (mg/dl)	-											0.5			0.5
72	33	F	-7	w/o	-8	w/o	w/o	w/o	-8	0	0	1	0	0	0	0	0	0	0	0	None	0	5	BUN (mg/dl)	-											9.8			11.6
72	33	F	-7	w/o	-8	w/o	w/o	w/o	-8	0	0	1	0	0	0	0	0	0	0	0	None	0	5	Cre (mg/dl)	-											0.44			0.47
72	33	F	-7	w/o	-8	w/o	w/o	w/o	-8	0	0	1	0	0	0	0	0	0	0	0	None	0	5	CRP (mg/dl)	-											4.06			0.91
72	33	F	-7	w/o	-8	w/o	w/o	w/o	-8	0	0	1	0	0	0	0	0	0	0	0	None	0	5	CT	1											Infiltrate
72	33	F	-7	w/o	-8	w/o	w/o	w/o	-8	0	0	1	0	0	0	0	0	0	0	0	None	0	5	O2 (l/min)	0											0	0	0	0	0	0
73	72	M	-3	-3	-3	w/o	w/o	w/o	-3	0	0	0	1	0	0	0	0	0	0	0	Favipiravir	0	10	WBC(/µl)	-											6970			6810		5640		4930		5110
73	72	M	-3	-3	-3	w/o	w/o	w/o	-3	0	0	0	1	0	0	0	0	0	0	0	Favipiravir	0	10	RBC(x10^4/µl)	-											486			443		441		462		439
73	72	M	-3	-3	-3	w/o	w/o	w/o	-3	0	0	0	1	0	0	0	0	0	0	0	Favipiravir	0	10	Hb(g/dl)	-											14.1			13.4		13.3		14.1		13.4
73	72	M	-3	-3	-3	w/o	w/o	w/o	-3	0	0	0	1	0	0	0	0	0	0	0	Favipiravir	0	10	PLT (x10^4/µl)	-											26			26		24.8		31.4		36.1
73	72	M	-3	-3	-3	w/o	w/o	w/o	-3	0	0	0	1	0	0	0	0	0	0	0	Favipiravir	0	10	Neu (%)	-											71.9			77.8		70.8		62.7		69.4
73	72	M	-3	-3	-3	w/o	w/o	w/o	-3	0	0	0	1	0	0	0	0	0	0	0	Favipiravir	0	10	Lym (%)	-											15.8			13.5		19.3		24.3		20
73	72	M	-3	-3	-3	w/o	w/o	w/o	-3	0	0	0	1	0	0	0	0	0	0	0	Favipiravir	0	10	N/L	-											4.55063			5.76296		3.66839		2.58025		3.47
73	72	M	-3	-3	-3	w/o	w/o	w/o	-3	0	0	0	1	0	0	0	0	0	0	0	Favipiravir	0	10	Aty (%)	-											0			0		0		0		0
73	72	M	-3	-3	-3	w/o	w/o	w/o	-3	0	0	0	1	0	0	0	0	0	0	0	Favipiravir	0	10	LDH (U/l)	-											182			159		166		162		155
73	72	M	-3	-3	-3	w/o	w/o	w/o	-3	0	0	0	1	0	0	0	0	0	0	0	Favipiravir	0	10	T-Bil (mg/dl)	-											0.4			0.5		0.5		0.5		0.5
73	72	M	-3	-3	-3	w/o	w/o	w/o	-3	0	0	0	1	0	0	0	0	0	0	0	Favipiravir	0	10	BUN (mg/dl)	-											18			12.6		14.5		13.2		13.2
73	72	M	-3	-3	-3	w/o	w/o	w/o	-3	0	0	0	1	0	0	0	0	0	0	0	Favipiravir	0	10	Cre (mg/dl)	-											0.89			0.8		0.82		0.77		0.79
73	72	M	-3	-3	-3	w/o	w/o	w/o	-3	0	0	0	1	0	0	0	0	0	0	0	Favipiravir	0	10	CRP (mg/dl)	-											0.64			1.59		2.88		1.53		0.39
73	72	M	-3	-3	-3	w/o	w/o	w/o	-3	0	0	0	1	0	0	0	0	0	0	0	Favipiravir	0	10	CT	1											None			Worse
73	72	M	-3	-3	-3	w/o	w/o	w/o	-3	0	0	0	1	0	0	0	0	0	0	0	Favipiravir	0	10	O2 (l/min)	0.5											0	0	0.5	0.5	0.5	0.5	0.5	0	0	0	0
74	25	M	0	w/	w/	-4	w/o	w/o	-4	0	0	0	0	0	0	0	0	0	0	0	None	0	7	WBC(/µl)	-												3670			4950
74	25	M	0	w/	w/	-4	w/o	w/o	-4	0	0	0	0	0	0	0	0	0	0	0	None	0	7	RBC(x10^4/µl)	-												510			534
74	25	M	0	w/	w/	-4	w/o	w/o	-4	0	0	0	0	0	0	0	0	0	0	0	None	0	7	Hb(g/dl)	-												16.1			16.8
74	25	M	0	w/	w/	-4	w/o	w/o	-4	0	0	0	0	0	0	0	0	0	0	0	None	0	7	PLT (x10^4/µl)	-												15.1			16.8
74	25	M	0	w/	w/	-4	w/o	w/o	-4	0	0	0	0	0	0	0	0	0	0	0	None	0	7	Neu (%)	-												54.4			58.6
74	25	M	0	w/	w/	-4	w/o	w/o	-4	0	0	0	0	0	0	0	0	0	0	0	None	0	7	Lym (%)	-												33.8			33.1
74	25	M	0	w/	w/	-4	w/o	w/o	-4	0	0	0	0	0	0	0	0	0	0	0	None	0	7	N/L	-												1.60947			1.77039
74	25	M	0	w/	w/	-4	w/o	w/o	-4	0	0	0	0	0	0	0	0	0	0	0	None	0	7	Aty (%)	-												0			0
74	25	M	0	w/	w/	-4	w/o	w/o	-4	0	0	0	0	0	0	0	0	0	0	0	None	0	7	LDH (U/l)	-												145			150
74	25	M	0	w/	w/	-4	w/o	w/o	-4	0	0	0	0	0	0	0	0	0	0	0	None	0	7	T-Bil (mg/dl)	-												0.7			1
74	25	M	0	w/	w/	-4	w/o	w/o	-4	0	0	0	0	0	0	0	0	0	0	0	None	0	7	BUN (mg/dl)	-												10.3			13.8
74	25	M	0	w/	w/	-4	w/o	w/o	-4	0	0	0	0	0	0	0	0	0	0	0	None	0	7	Cre (mg/dl)	-												0.81			0.98
74	25	M	0	w/	w/	-4	w/o	w/o	-4	0	0	0	0	0	0	0	0	0	0	0	None	0	7	CRP (mg/dl)	-												0.41			0.06
74	25	M	0	w/	w/	-4	w/o	w/o	-4	0	0	0	0	0	0	0	0	0	0	0	None	0	7	CT	0									None
74	25	M	0	w/	w/	-4	w/o	w/o	-4	0	0	0	0	0	0	0	0	0	0	0	None	0	7	O2 (l/min)	0											0	0	0	0	0	0	0	0
75	37	M	w/o	w/o	w/o	-3	w/o	w/o	-3	0	0	0	0	0	0	0	0	0	0	0	None	0	7	WBC(/µl)	-										3340				4350
75	37	M	w/o	w/o	w/o	-3	w/o	w/o	-3	0	0	0	0	0	0	0	0	0	0	0	None	0	7	RBC(x10^4/µl)	-										571				542
75	37	M	w/o	w/o	w/o	-3	w/o	w/o	-3	0	0	0	0	0	0	0	0	0	0	0	None	0	7	Hb(g/dl)	-										16.9				16
75	37	M	w/o	w/o	w/o	-3	w/o	w/o	-3	0	0	0	0	0	0	0	0	0	0	0	None	0	7	PLT (x10^4/µl)	-										14.9				15
75	37	M	w/o	w/o	w/o	-3	w/o	w/o	-3	0	0	0	0	0	0	0	0	0	0	0	None	0	7	Neu (%)	-										51.8				49.8
75	37	M	w/o	w/o	w/o	-3	w/o	w/o	-3	0	0	0	0	0	0	0	0	0	0	0	None	0	7	Lym (%)	-										32.9				35.9
75	37	M	w/o	w/o	w/o	-3	w/o	w/o	-3	0	0	0	0	0	0	0	0	0	0	0	None	0	7	N/L	-										1.57447				1.38719
75	37	M	w/o	w/o	w/o	-3	w/o	w/o	-3	0	0	0	0	0	0	0	0	0	0	0	None	0	7	Aty (%)	-										0				0
75	37	M	w/o	w/o	w/o	-3	w/o	w/o	-3	0	0	0	0	0	0	0	0	0	0	0	None	0	7	LDH (U/l)	-										145				140
75	37	M	w/o	w/o	w/o	-3	w/o	w/o	-3	0	0	0	0	0	0	0	0	0	0	0	None	0	7	T-Bil (mg/dl)	-										0.5				0.8
75	37	M	w/o	w/o	w/o	-3	w/o	w/o	-3	0	0	0	0	0	0	0	0	0	0	0	None	0	7	BUN (mg/dl)	-										5.8				12.4
75	37	M	w/o	w/o	w/o	-3	w/o	w/o	-3	0	0	0	0	0	0	0	0	0	0	0	None	0	7	Cre (mg/dl)	-										0.99				0.98
75	37	M	w/o	w/o	w/o	-3	w/o	w/o	-3	0	0	0	0	0	0	0	0	0	0	0	None	0	7	CRP (mg/dl)	-										0.12				0.02
75	37	M	w/o	w/o	w/o	-3	w/o	w/o	-3	0	0	0	0	0	0	0	0	0	0	0	None	0	7	CT	0										None
75	37	M	w/o	w/o	w/o	-3	w/o	w/o	-3	0	0	0	0	0	0	0	0	0	0	0	None	0	7	O2 (l/min)	0											0	0	0	0	0	0	0	0
76	61	F	-3	-4	-4	w/o	w/o	w/o	-4	0	0	0	0	0	0	0	0	0	0	0	Favipiravir	0	11	WBC(/µl)	-										3480			2830		3440			3510			3840
76	61	F	-3	-4	-4	w/o	w/o	w/o	-4	0	0	0	0	0	0	0	0	0	0	0	Favipiravir	0	11	RBC(x10^4/µl)	-										433			427		418			408			403
76	61	F	-3	-4	-4	w/o	w/o	w/o	-4	0	0	0	0	0	0	0	0	0	0	0	Favipiravir	0	11	Hb(g/dl)	-										12.4			12.3		11.9			11.5			11.5
76	61	F	-3	-4	-4	w/o	w/o	w/o	-4	0	0	0	0	0	0	0	0	0	0	0	Favipiravir	0	11	PLT (x10^4/µl)	-										18.1			18.2		18.4			22.8			31
76	61	F	-3	-4	-4	w/o	w/o	w/o	-4	0	0	0	0	0	0	0	0	0	0	0	Favipiravir	0	11	Neu (%)	-										52			54.1		60.7			62.9			44
76	61	F	-3	-4	-4	w/o	w/o	w/o	-4	0	0	0	0	0	0	0	0	0	0	0	Favipiravir	0	11	Lym (%)	-										35.3			33.9		27.9			25.4			42
76	61	F	-3	-4	-4	w/o	w/o	w/o	-4	0	0	0	0	0	0	0	0	0	0	0	Favipiravir	0	11	N/L	-										1.47309			1.59587		2.17563			2.47638			1.04762
76	61	F	-3	-4	-4	w/o	w/o	w/o	-4	0	0	0	0	0	0	0	0	0	0	0	Favipiravir	0	11	Aty (%)	-										0			0		0			0			1
76	61	F	-3	-4	-4	w/o	w/o	w/o	-4	0	0	0	0	0	0	0	0	0	0	0	Favipiravir	0	11	LDH (U/l)	-										181			189		192			193			187
76	61	F	-3	-4	-4	w/o	w/o	w/o	-4	0	0	0	0	0	0	0	0	0	0	0	Favipiravir	0	11	T-Bil (mg/dl)	-										0.3			0.3		0.4			0.4			0.6
76	61	F	-3	-4	-4	w/o	w/o	w/o	-4	0	0	0	0	0	0	0	0	0	0	0	Favipiravir	0	11	BUN (mg/dl)	-										5.3			6.2		5.7			4.6			5.3
76	61	F	-3	-4	-4	w/o	w/o	w/o	-4	0	0	0	0	0	0	0	0	0	0	0	Favipiravir	0	11	Cre (mg/dl)	-										0.7			0.58		0.52			0.51			0.55
76	61	F	-3	-4	-4	w/o	w/o	w/o	-4	0	0	0	0	0	0	0	0	0	0	0	Favipiravir	0	11	CRP (mg/dl)	-										0.58			0.33		0.99			2.7			1.61
76	61	F	-3	-4	-4	w/o	w/o	w/o	-4	0	0	0	0	0	0	0	0	0	0	0	Favipiravir	0	11	CT	1										None					Worse
76	61	F	-3	-4	-4	w/o	w/o	w/o	-4	0	0	0	0	0	0	0	0	0	0	0	Favipiravir	0	11	O2 (l/min)	0											0	0	0	0	0	0	0	0	0	0	0	0
77	32	M	-2	w/o	w/o	-3	w/o	-2	-3	0	0	0	0	0	0	0	0	0	0	0	None	0	7	WBC(/µl)	-										3900			4210
77	32	M	-2	w/o	w/o	-3	w/o	-2	-3	0	0	0	0	0	0	0	0	0	0	0	None	0	7	RBC(x10^4/µl)	-										709			709
77	32	M	-2	w/o	w/o	-3	w/o	-2	-3	0	0	0	0	0	0	0	0	0	0	0	None	0	7	Hb(g/dl)	-										15.3			15.3
77	32	M	-2	w/o	w/o	-3	w/o	-2	-3	0	0	0	0	0	0	0	0	0	0	0	None	0	7	PLT (x10^4/µl)	-										17.9			21.2
77	32	M	-2	w/o	w/o	-3	w/o	-2	-3	0	0	0	0	0	0	0	0	0	0	0	None	0	7	Neu (%)	-										38.5			23
77	32	M	-2	w/o	w/o	-3	w/o	-2	-3	0	0	0	0	0	0	0	0	0	0	0	None	0	7	Lym (%)	-										47.4			59
77	32	M	-2	w/o	w/o	-3	w/o	-2	-3	0	0	0	0	0	0	0	0	0	0	0	None	0	7	N/L	-										0.812236			0.389831
77	32	M	-2	w/o	w/o	-3	w/o	-2	-3	0	0	0	0	0	0	0	0	0	0	0	None	0	7	Aty (%)	-										0			3
77	32	M	-2	w/o	w/o	-3	w/o	-2	-3	0	0	0	0	0	0	0	0	0	0	0	None	0	7	LDH (U/l)	-										161			155
77	32	M	-2	w/o	w/o	-3	w/o	-2	-3	0	0	0	0	0	0	0	0	0	0	0	None	0	7	T-Bil (mg/dl)	-										0.7			0.6
77	32	M	-2	w/o	w/o	-3	w/o	-2	-3	0	0	0	0	0	0	0	0	0	0	0	None	0	7	BUN (mg/dl)	-										9.2			10.8
77	32	M	-2	w/o	w/o	-3	w/o	-2	-3	0	0	0	0	0	0	0	0	0	0	0	None	0	7	Cre (mg/dl)	-										1.1			1.04
77	32	M	-2	w/o	w/o	-3	w/o	-2	-3	0	0	0	0	0	0	0	0	0	0	0	None	0	7	CRP (mg/dl)	-										0.75			0.37
77	32	M	-2	w/o	w/o	-3	w/o	-2	-3	0	0	0	0	0	0	0	0	0	0	0	None	0	7	CT	1										Infiltrate
77	32	M	-2	w/o	w/o	-3	w/o	-2	-3	0	0	0	0	0	0	0	0	0	0	0	None	0	7	O2 (l/min)	0											0	0	0	0	0	0	0	0
78	64	M	-1	w/o	w/o	-2	-2	w/o	-2	0	0	1	1	0	0	0	0	0	0	0	None	0	8	WBC(/µl)	-										8090			4280			4320		5070
78	64	M	-1	w/o	w/o	-2	-2	w/o	-2	0	0	1	1	0	0	0	0	0	0	0	None	0	8	RBC(x10^4/µl)	-										462			420			368		393
78	64	M	-1	w/o	w/o	-2	-2	w/o	-2	0	0	1	1	0	0	0	0	0	0	0	None	0	8	Hb(g/dl)	-										14.6			13.4			11.9		12.7
78	64	M	-1	w/o	w/o	-2	-2	w/o	-2	0	0	1	1	0	0	0	0	0	0	0	None	0	8	PLT (x10^4/µl)	-										16.2			19.1			22.5		28.2
78	64	M	-1	w/o	w/o	-2	-2	w/o	-2	0	0	1	1	0	0	0	0	0	0	0	None	0	8	Neu (%)	-										85.9			70.6			65		64.7
78	64	M	-1	w/o	w/o	-2	-2	w/o	-2	0	0	1	1	0	0	0	0	0	0	0	None	0	8	Lym (%)	-										10			16.1			20		22.5
78	64	M	-1	w/o	w/o	-2	-2	w/o	-2	0	0	1	1	0	0	0	0	0	0	0	None	0	8	N/L	-										8.59			4.38509			3.25		2.87556
78	64	M	-1	w/o	w/o	-2	-2	w/o	-2	0	0	1	1	0	0	0	0	0	0	0	None	0	8	Aty (%)	-										0			0			1		0
78	64	M	-1	w/o	w/o	-2	-2	w/o	-2	0	0	1	1	0	0	0	0	0	0	0	None	0	8	LDH (U/l)	-										187			157			149		158
78	64	M	-1	w/o	w/o	-2	-2	w/o	-2	0	0	1	1	0	0	0	0	0	0	0	None	0	8	T-Bil (mg/dl)	-										1.2			0.8			0.5		0.5
78	64	M	-1	w/o	w/o	-2	-2	w/o	-2	0	0	1	1	0	0	0	0	0	0	0	None	0	8	BUN (mg/dl)	-										14.6			22.5			12		13
78	64	M	-1	w/o	w/o	-2	-2	w/o	-2	0	0	1	1	0	0	0	0	0	0	0	None	0	8	Cre (mg/dl)	-										1.05			1.14			1.03		1.08
78	64	M	-1	w/o	w/o	-2	-2	w/o	-2	0	0	1	1	0	0	0	0	0	0	0	None	0	8	CRP (mg/dl)	-										3.45			5.68			3.5		1.11
78	64	M	-1	w/o	w/o	-2	-2	w/o	-2	0	0	1	1	0	0	0	0	0	0	0	None	0	8	CT	0										None
78	64	M	-1	w/o	w/o	-2	-2	w/o	-2	0	0	1	1	0	0	0	0	0	0	0	None	0	8	O2 (l/min)	0											0	0	0	0	0	0	0	0	0
79	46	F	w/o	w/o	w/o	w/o	w/o	w/o	0	1	0	0	1	0	0	0	0	0	0	0	None	0	9	WBC(/µl)	-										2910
79	46	F	w/o	w/o	w/o	w/o	w/o	w/o	0	1	0	0	1	0	0	0	0	0	0	0	None	0	9	RBC(x10^4/µl)	-										478
79	46	F	w/o	w/o	w/o	w/o	w/o	w/o	0	1	0	0	1	0	0	0	0	0	0	0	None	0	9	Hb(g/dl)	-										15.1
79	46	F	w/o	w/o	w/o	w/o	w/o	w/o	0	1	0	0	1	0	0	0	0	0	0	0	None	0	9	PLT (x10^4/µl)	-										16
79	46	F	w/o	w/o	w/o	w/o	w/o	w/o	0	1	0	0	1	0	0	0	0	0	0	0	None	0	9	Neu (%)	-										48.5
79	46	F	w/o	w/o	w/o	w/o	w/o	w/o	0	1	0	0	1	0	0	0	0	0	0	0	None	0	9	Lym (%)	-										42.6
79	46	F	w/o	w/o	w/o	w/o	w/o	w/o	0	1	0	0	1	0	0	0	0	0	0	0	None	0	9	N/L	-										1.1385
79	46	F	w/o	w/o	w/o	w/o	w/o	w/o	0	1	0	0	1	0	0	0	0	0	0	0	None	0	9	Aty (%)	-										0
79	46	F	w/o	w/o	w/o	w/o	w/o	w/o	0	1	0	0	1	0	0	0	0	0	0	0	None	0	9	LDH (U/l)	-										174
79	46	F	w/o	w/o	w/o	w/o	w/o	w/o	0	1	0	0	1	0	0	0	0	0	0	0	None	0	9	T-Bil (mg/dl)	-										0.8
79	46	F	w/o	w/o	w/o	w/o	w/o	w/o	0	1	0	0	1	0	0	0	0	0	0	0	None	0	9	BUN (mg/dl)	-										11.7
79	46	F	w/o	w/o	w/o	w/o	w/o	w/o	0	1	0	0	1	0	0	0	0	0	0	0	None	0	9	Cre (mg/dl)	-										0.76
79	46	F	w/o	w/o	w/o	w/o	w/o	w/o	0	1	0	0	1	0	0	0	0	0	0	0	None	0	9	CRP (mg/dl)	-										0.1
79	46	F	w/o	w/o	w/o	w/o	w/o	w/o	0	1	0	0	1	0	0	0	0	0	0	0	None	0	9	CT	0										None
79	46	F	w/o	w/o	w/o	w/o	w/o	w/o	0	1	0	0	1	0	0	0	0	0	0	0	None	0	9	O2 (l/min)	0											0	0	0	0	0	0	0	0	0	0
80	70	M	0	w/o	w/o	-5	w/o	w/o	-5	0	0	1	1	0	0	0	0	0	0	0	Dexamethasone	0	10	WBC(/µl)	-											11740		20320			11660				14810
80	70	M	0	w/o	w/o	-5	w/o	w/o	-5	0	0	1	1	0	0	0	0	0	0	0	Dexamethasone	0	10	RBC(x10^4/µl)	-											497		450			479				503
80	70	M	0	w/o	w/o	-5	w/o	w/o	-5	0	0	1	1	0	0	0	0	0	0	0	Dexamethasone	0	10	Hb(g/dl)	-											15.8		14.2			15.1				15.8
80	70	M	0	w/o	w/o	-5	w/o	w/o	-5	0	0	1	1	0	0	0	0	0	0	0	Dexamethasone	0	10	PLT (x10^4/µl)	-											14.7		20			33.7				41.7
80	70	M	0	w/o	w/o	-5	w/o	w/o	-5	0	0	1	1	0	0	0	0	0	0	0	Dexamethasone	0	10	Neu (%)	-											78		82			75				83.2
80	70	M	0	w/o	w/o	-5	w/o	w/o	-5	0	0	1	1	0	0	0	0	0	0	0	Dexamethasone	0	10	Lym (%)	-											12		10			17				11.7
80	70	M	0	w/o	w/o	-5	w/o	w/o	-5	0	0	1	1	0	0	0	0	0	0	0	Dexamethasone	0	10	N/L	-											6.5		8.2			4.41176				7.11111
80	70	M	0	w/o	w/o	-5	w/o	w/o	-5	0	0	1	1	0	0	0	0	0	0	0	Dexamethasone	0	10	Aty (%)	-											1		1			5				0
80	70	M	0	w/o	w/o	-5	w/o	w/o	-5	0	0	1	1	0	0	0	0	0	0	0	Dexamethasone	0	10	LDH (U/l)	-											382		356			230				188
80	70	M	0	w/o	w/o	-5	w/o	w/o	-5	0	0	1	1	0	0	0	0	0	0	0	Dexamethasone	0	10	T-Bil (mg/dl)	-											1		0.6			0.6				0.8
80	70	M	0	w/o	w/o	-5	w/o	w/o	-5	0	0	1	1	0	0	0	0	0	0	0	Dexamethasone	0	10	BUN (mg/dl)	-											14.7		20.8			23.8				23.9
80	70	M	0	w/o	w/o	-5	w/o	w/o	-5	0	0	1	1	0	0	0	0	0	0	0	Dexamethasone	0	10	Cre (mg/dl)	-											0.94		0.87			0.79				0.81
80	70	M	0	w/o	w/o	-5	w/o	w/o	-5	0	0	1	1	0	0	0	0	0	0	0	Dexamethasone	0	10	CRP (mg/dl)	-											12.44		6.23			1.11				0.13
80	70	M	0	w/o	w/o	-5	w/o	w/o	-5	0	0	1	1	0	0	0	0	0	0	0	Dexamethasone	0	10	CT	1									Infiltrate		Worse
80	70	M	0	w/o	w/o	-5	w/o	w/o	-5	0	0	1	1	0	0	0	0	0	0	0	Dexamethasone	0	10	O2 (l/min)	2											2	2	2	1	0	0	0	0	0	0	0
81	57	M	-1	w/o	w/o	w/o	w/o	w/o	-1	0	0	0	0	0	0	0	0	0	0	0	Favipiravir	0	13	WBC(/µl)	-											5980			9010		6600		6920			6530		6470
81	57	M	-1	w/o	w/o	w/o	w/o	w/o	-1	0	0	0	0	0	0	0	0	0	0	0	Favipiravir	0	13	RBC(x10^4/µl)	-											456			443		442		438			425		417
81	57	M	-1	w/o	w/o	w/o	w/o	w/o	-1	0	0	0	0	0	0	0	0	0	0	0	Favipiravir	0	13	Hb(g/dl)	-											14.4			14.1		13.8		13.7			13.3		13
81	57	M	-1	w/o	w/o	w/o	w/o	w/o	-1	0	0	0	0	0	0	0	0	0	0	0	Favipiravir	0	13	PLT (x10^4/µl)	-											22.2			18.7		24.4		28.9			43.1		52.8
81	57	M	-1	w/o	w/o	w/o	w/o	w/o	-1	0	0	0	0	0	0	0	0	0	0	0	Favipiravir	0	13	Neu (%)	-											67.7			77.3		72.4		62			84		78
81	57	M	-1	w/o	w/o	w/o	w/o	w/o	-1	0	0	0	0	0	0	0	0	0	0	0	Favipiravir	0	13	Lym (%)	-											19.9			14		14.2		21			9		18
81	57	M	-1	w/o	w/o	w/o	w/o	w/o	-1	0	0	0	0	0	0	0	0	0	0	0	Favipiravir	0	13	N/L	-											3.40201			5.52143		5.09859		2.95238			9.33333		4.33333
81	57	M	-1	w/o	w/o	w/o	w/o	w/o	-1	0	0	0	0	0	0	0	0	0	0	0	Favipiravir	0	13	Aty (%)	-											0			0		0		2			3		1
81	57	M	-1	w/o	w/o	w/o	w/o	w/o	-1	0	0	0	0	0	0	0	0	0	0	0	Favipiravir	0	13	LDH (U/l)	-											208			180		261		263			233		215
81	57	M	-1	w/o	w/o	w/o	w/o	w/o	-1	0	0	0	0	0	0	0	0	0	0	0	Favipiravir	0	13	T-Bil (mg/dl)	-											0.4			0.6		0.5		0.4			0.4		0.4
81	57	M	-1	w/o	w/o	w/o	w/o	w/o	-1	0	0	0	0	0	0	0	0	0	0	0	Favipiravir	0	13	BUN (mg/dl)	-											13.4			11.8		12.6		13.4			13.5		15.9
81	57	M	-1	w/o	w/o	w/o	w/o	w/o	-1	0	0	0	0	0	0	0	0	0	0	0	Favipiravir	0	13	Cre (mg/dl)	-											0.91			1.01		0.88		0.9			0.75		0.75
81	57	M	-1	w/o	w/o	w/o	w/o	w/o	-1	0	0	0	0	0	0	0	0	0	0	0	Favipiravir	0	13	CRP (mg/dl)	-											0.89			14.47		15.42		13.02			3.8		2.61
81	57	M	-1	w/o	w/o	w/o	w/o	w/o	-1	0	0	0	0	0	0	0	0	0	0	0	Favipiravir	0	13	CT	1											Infiltrate			Worse							Worse
81	57	M	-1	w/o	w/o	w/o	w/o	w/o	-1	0	0	0	0	0	0	0	0	0	0	0	Favipiravir	0	13	O2 (l/min)	1											0	0	0	0	0	0	1	0	0	0	0	0	0	0
82	41	M	-2	w/o	-3	w/o	w/o	w/o	-3	0	0	0	0	0	0	0	0	0	0	0	None	0	7	WBC(/µl)	-											3050							5120
82	41	M	-2	w/o	-3	w/o	w/o	w/o	-3	0	0	0	0	0	0	0	0	0	0	0	None	0	7	RBC(x10^4/µl)	-											520							494
82	41	M	-2	w/o	-3	w/o	w/o	w/o	-3	0	0	0	0	0	0	0	0	0	0	0	None	0	7	Hb(g/dl)	-											16.4							15.6
82	41	M	-2	w/o	-3	w/o	w/o	w/o	-3	0	0	0	0	0	0	0	0	0	0	0	None	0	7	PLT (x10^4/µl)	-											14.8							21.8
82	41	M	-2	w/o	-3	w/o	w/o	w/o	-3	0	0	0	0	0	0	0	0	0	0	0	None	0	7	Neu (%)	-											37.4							51
82	41	M	-2	w/o	-3	w/o	w/o	w/o	-3	0	0	0	0	0	0	0	0	0	0	0	None	0	7	Lym (%)	-											45.9							36
82	41	M	-2	w/o	-3	w/o	w/o	w/o	-3	0	0	0	0	0	0	0	0	0	0	0	None	0	7	N/L	-											0.814815							1.41667
82	41	M	-2	w/o	-3	w/o	w/o	w/o	-3	0	0	0	0	0	0	0	0	0	0	0	None	0	7	Aty (%)	-											0							4
82	41	M	-2	w/o	-3	w/o	w/o	w/o	-3	0	0	0	0	0	0	0	0	0	0	0	None	0	7	LDH (U/l)	-											177							159
82	41	M	-2	w/o	-3	w/o	w/o	w/o	-3	0	0	0	0	0	0	0	0	0	0	0	None	0	7	T-Bil (mg/dl)	-											0.9							0.6
82	41	M	-2	w/o	-3	w/o	w/o	w/o	-3	0	0	0	0	0	0	0	0	0	0	0	None	0	7	BUN (mg/dl)	-											16.3							11.8
82	41	M	-2	w/o	-3	w/o	w/o	w/o	-3	0	0	0	0	0	0	0	0	0	0	0	None	0	7	Cre (mg/dl)	-											0.94							0.95
82	41	M	-2	w/o	-3	w/o	w/o	w/o	-3	0	0	0	0	0	0	0	0	0	0	0	None	0	7	CRP (mg/dl)	-											0.34							0.15
82	41	M	-2	w/o	-3	w/o	w/o	w/o	-3	0	0	0	0	0	0	0	0	0	0	0	None	0	7	CT	0									None
82	41	M	-2	w/o	-3	w/o	w/o	w/o	-3	0	0	0	0	0	0	0	0	0	0	0	None	0	7	O2 (l/min)	0											0	0	0	0	0	0	0	0
83	34	F	-2	-2	w/o	-2	w/o	w/	-2	0	0	0	0	0	0	0	0	0	0	0	None	0	8	WBC(/µl)	-											2940			2900				4060
83	34	F	-2	-2	w/o	-2	w/o	w/	-2	0	0	0	0	0	0	0	0	0	0	0	None	0	8	RBC(x10^4/µl)	-											407			426				406
83	34	F	-2	-2	w/o	-2	w/o	w/	-2	0	0	0	0	0	0	0	0	0	0	0	None	0	8	Hb(g/dl)	-											13			13.3				12.7
83	34	F	-2	-2	w/o	-2	w/o	w/	-2	0	0	0	0	0	0	0	0	0	0	0	None	0	8	PLT (x10^4/µl)	-											18.1			19.8				22.1
83	34	F	-2	-2	w/o	-2	w/o	w/	-2	0	0	0	0	0	0	0	0	0	0	0	None	0	8	Neu (%)	-											55.1			46.6				44.9
83	34	F	-2	-2	w/o	-2	w/o	w/	-2	0	0	0	0	0	0	0	0	0	0	0	None	0	8	Lym (%)	-											29.9			43.4				44.3
83	34	F	-2	-2	w/o	-2	w/o	w/	-2	0	0	0	0	0	0	0	0	0	0	0	None	0	8	N/L	-											1.84281			1.07373				1.01354
83	34	F	-2	-2	w/o	-2	w/o	w/	-2	0	0	0	0	0	0	0	0	0	0	0	None	0	8	Aty (%)	-											0			0				0
83	34	F	-2	-2	w/o	-2	w/o	w/	-2	0	0	0	0	0	0	0	0	0	0	0	None	0	8	LDH (U/l)	-											172			131				127
83	34	F	-2	-2	w/o	-2	w/o	w/	-2	0	0	0	0	0	0	0	0	0	0	0	None	0	8	T-Bil (mg/dl)	-											0.4			0.5				0.6
83	34	F	-2	-2	w/o	-2	w/o	w/	-2	0	0	0	0	0	0	0	0	0	0	0	None	0	8	BUN (mg/dl)	-											10.4			9.9				10.8
83	34	F	-2	-2	w/o	-2	w/o	w/	-2	0	0	0	0	0	0	0	0	0	0	0	None	0	8	Cre (mg/dl)	-											0.67			0.62				0.71
83	34	F	-2	-2	w/o	-2	w/o	w/	-2	0	0	0	0	0	0	0	0	0	0	0	None	0	8	CRP (mg/dl)	-											0.72			0.32				0.04
83	34	F	-2	-2	w/o	-2	w/o	w/	-2	0	0	0	0	0	0	0	0	0	0	0	None	0	8	CT	1											Infiltrate							Better
83	34	F	-2	-2	w/o	-2	w/o	w/	-2	0	0	0	0	0	0	0	0	0	0	0	None	0	8	O2 (l/min)	0											0	0	0	0	0	0	0	0	0
84	81	F	-3	w/o	w/o	-4	w/o	w/o	-4	0	0	0	1	0	0	0	0	0	0	0	None	0	12	WBC(/µl)	-											5080			6330		6800		6440			6650
84	81	F	-3	w/o	w/o	-4	w/o	w/o	-4	0	0	0	1	0	0	0	0	0	0	0	None	0	12	RBC(x10^4/µl)	-											439			423		438		436			418
84	81	F	-3	w/o	w/o	-4	w/o	w/o	-4	0	0	0	1	0	0	0	0	0	0	0	None	0	12	Hb(g/dl)	-											13.9			14.1		13.6		13.5			12.8
84	81	F	-3	w/o	w/o	-4	w/o	w/o	-4	0	0	0	1	0	0	0	0	0	0	0	None	0	12	PLT (x10^4/µl)	-											25.6			22.8		27		29.3			39.4
84	81	F	-3	w/o	w/o	-4	w/o	w/o	-4	0	0	0	1	0	0	0	0	0	0	0	None	0	12	Neu (%)	-											58.3			31		40		59			45
84	81	F	-3	w/o	w/o	-4	w/o	w/o	-4	0	0	0	1	0	0	0	0	0	0	0	None	0	12	Lym (%)	-											29.1			49		44		33			41.4
84	81	F	-3	w/o	w/o	-4	w/o	w/o	-4	0	0	0	1	0	0	0	0	0	0	0	None	0	12	N/L	-											2.00344			0.632653		0.909091		1.78788			1.08696
84	81	F	-3	w/o	w/o	-4	w/o	w/o	-4	0	0	0	1	0	0	0	0	0	0	0	None	0	12	Aty (%)	-											0			3		7		2			0
84	81	F	-3	w/o	w/o	-4	w/o	w/o	-4	0	0	0	1	0	0	0	0	0	0	0	None	0	12	LDH (U/l)	-											251			265		252		399			241
84	81	F	-3	w/o	w/o	-4	w/o	w/o	-4	0	0	0	1	0	0	0	0	0	0	0	None	0	12	T-Bil (mg/dl)	-											0.6			0.5		0.6		0.7			0.8
84	81	F	-3	w/o	w/o	-4	w/o	w/o	-4	0	0	0	1	0	0	0	0	0	0	0	None	0	12	BUN (mg/dl)	-											14.6			11.7		9.9		11.4			12.1
84	81	F	-3	w/o	w/o	-4	w/o	w/o	-4	0	0	0	1	0	0	0	0	0	0	0	None	0	12	Cre (mg/dl)	-											0.76			0.78		0.73		0.64			0.69
84	81	F	-3	w/o	w/o	-4	w/o	w/o	-4	0	0	0	1	0	0	0	0	0	0	0	None	0	12	CRP (mg/dl)	-											0.07			0.53		0.73		1			0.56
84	81	F	-3	w/o	w/o	-4	w/o	w/o	-4	0	0	0	1	0	0	0	0	0	0	0	None	0	12	CT	1											Infiltrate					Worse
84	81	F	-3	w/o	w/o	-4	w/o	w/o	-4	0	0	0	1	0	0	0	0	0	0	0	None	0	12	O2 (l/min)	0											0	0	0	0	0	0	0	0	0	0	0	0	0
85	49	M	-6	w/o	w/o	-7	w/o	w/o	-7	0	0	0	0	0	0	0	0	0	0	0	None	0	5	WBC(/µl)	-											5080			5800			5460
85	49	M	-6	w/o	w/o	-7	w/o	w/o	-7	0	0	0	0	0	0	0	0	0	0	0	None	0	5	RBC(x10^4/µl)	-											414			430			435
85	49	M	-6	w/o	w/o	-7	w/o	w/o	-7	0	0	0	0	0	0	0	0	0	0	0	None	0	5	Hb(g/dl)	-											13.1			13.9			13.8
85	49	M	-6	w/o	w/o	-7	w/o	w/o	-7	0	0	0	0	0	0	0	0	0	0	0	None	0	5	PLT (x10^4/µl)	-											22.4			32.6			42.1
85	49	M	-6	w/o	w/o	-7	w/o	w/o	-7	0	0	0	0	0	0	0	0	0	0	0	None	0	5	Neu (%)	-											29			44			44
85	49	M	-6	w/o	w/o	-7	w/o	w/o	-7	0	0	0	0	0	0	0	0	0	0	0	None	0	5	Lym (%)	-											50			38			37.7
85	49	M	-6	w/o	w/o	-7	w/o	w/o	-7	0	0	0	0	0	0	0	0	0	0	0	None	0	5	N/L	-											0.58			1.15789			1.16711
85	49	M	-6	w/o	w/o	-7	w/o	w/o	-7	0	0	0	0	0	0	0	0	0	0	0	None	0	5	Aty (%)	-											0			2			0
85	49	M	-6	w/o	w/o	-7	w/o	w/o	-7	0	0	0	0	0	0	0	0	0	0	0	None	0	5	LDH (U/l)	-											249			226			220
85	49	M	-6	w/o	w/o	-7	w/o	w/o	-7	0	0	0	0	0	0	0	0	0	0	0	None	0	5	T-Bil (mg/dl)	-											0.3			0.5			0.5
85	49	M	-6	w/o	w/o	-7	w/o	w/o	-7	0	0	0	0	0	0	0	0	0	0	0	None	0	5	BUN (mg/dl)	-											13.7			12.6			13.4
85	49	M	-6	w/o	w/o	-7	w/o	w/o	-7	0	0	0	0	0	0	0	0	0	0	0	None	0	5	Cre (mg/dl)	-											0.96			0.89			0.86
85	49	M	-6	w/o	w/o	-7	w/o	w/o	-7	0	0	0	0	0	0	0	0	0	0	0	None	0	5	CRP (mg/dl)	-											1.74			1.02			0.19
85	49	M	-6	w/o	w/o	-7	w/o	w/o	-7	0	0	0	0	0	0	0	0	0	0	0	None	0	5	CT	1								Infiltrate						indeterminate
85	49	M	-6	w/o	w/o	-7	w/o	w/o	-7	0	0	0	0	0	0	0	0	0	0	0	None	0	5	O2 (l/min)	0											0	0	0	0	0	0
86	27	F	-2	w/o	w/o	w/o	w/o	w/o	-2	0	0	0	0	0	0	0	0	0	0	0	None	0	11	WBC(/µl)	-										3300						2830
86	27	F	-2	w/o	w/o	w/o	w/o	w/o	-2	0	0	0	0	0	0	0	0	0	0	0	None	0	11	RBC(x10^4/µl)	-										429						442
86	27	F	-2	w/o	w/o	w/o	w/o	w/o	-2	0	0	0	0	0	0	0	0	0	0	0	None	0	11	Hb(g/dl)	-										12.8						13.1
86	27	F	-2	w/o	w/o	w/o	w/o	w/o	-2	0	0	0	0	0	0	0	0	0	0	0	None	0	11	PLT (x10^4/µl)	-										16.6						17.1
86	27	F	-2	w/o	w/o	w/o	w/o	w/o	-2	0	0	0	0	0	0	0	0	0	0	0	None	0	11	Neu (%)	-										61.9						54.7
86	27	F	-2	w/o	w/o	w/o	w/o	w/o	-2	0	0	0	0	0	0	0	0	0	0	0	None	0	11	Lym (%)	-										22.7						29.7
86	27	F	-2	w/o	w/o	w/o	w/o	w/o	-2	0	0	0	0	0	0	0	0	0	0	0	None	0	11	N/L	-										2.72687						1.84175
86	27	F	-2	w/o	w/o	w/o	w/o	w/o	-2	0	0	0	0	0	0	0	0	0	0	0	None	0	11	Aty (%)	-										0						0
86	27	F	-2	w/o	w/o	w/o	w/o	w/o	-2	0	0	0	0	0	0	0	0	0	0	0	None	0	11	LDH (U/l)	-										160						194
86	27	F	-2	w/o	w/o	w/o	w/o	w/o	-2	0	0	0	0	0	0	0	0	0	0	0	None	0	11	T-Bil (mg/dl)	-										1.3						0.8
86	27	F	-2	w/o	w/o	w/o	w/o	w/o	-2	0	0	0	0	0	0	0	0	0	0	0	None	0	11	BUN (mg/dl)	-										7.9						9.8
86	27	F	-2	w/o	w/o	w/o	w/o	w/o	-2	0	0	0	0	0	0	0	0	0	0	0	None	0	11	Cre (mg/dl)	-										0.68						0.69
86	27	F	-2	w/o	w/o	w/o	w/o	w/o	-2	0	0	0	0	0	0	0	0	0	0	0	None	0	11	CRP (mg/dl)	-										0.13						0.1
86	27	F	-2	w/o	w/o	w/o	w/o	w/o	-2	0	0	0	0	0	0	0	0	0	0	0	None	0	11	CT	0										None
86	27	F	-2	w/o	w/o	w/o	w/o	w/o	-2	0	0	0	0	0	0	0	0	0	0	0	None	0	11	O2 (l/min)	0											0	0	0	0	0	0	0	0	0	0	0	0
87	37	M	-2	w/o	-2	w/o	w/o	w/o	-2	0	0	0	0	0	0	0	0	0	0	0	None	0	10	WBC(/µl)	-											5560			4630			4570			5640
87	37	M	-2	w/o	-2	w/o	w/o	w/o	-2	0	0	0	0	0	0	0	0	0	0	0	None	0	10	RBC(x10^4/µl)	-											518			504			489			480
87	37	M	-2	w/o	-2	w/o	w/o	w/o	-2	0	0	0	0	0	0	0	0	0	0	0	None	0	10	Hb(g/dl)	-											15.8			15.2			14.8			14.5
87	37	M	-2	w/o	-2	w/o	w/o	w/o	-2	0	0	0	0	0	0	0	0	0	0	0	None	0	10	PLT (x10^4/µl)	-											20.2			18.7			18.5			25.5
87	37	M	-2	w/o	-2	w/o	w/o	w/o	-2	0	0	0	0	0	0	0	0	0	0	0	None	0	10	Neu (%)	-											49.8			なし			46			49
87	37	M	-2	w/o	-2	w/o	w/o	w/o	-2	0	0	0	0	0	0	0	0	0	0	0	None	0	10	Lym (%)	-											34			なし			37			37
87	37	M	-2	w/o	-2	w/o	w/o	w/o	-2	0	0	0	0	0	0	0	0	0	0	0	None	0	10	N/L	-											1.46471			なし			1.24324			1.32432
87	37	M	-2	w/o	-2	w/o	w/o	w/o	-2	0	0	0	0	0	0	0	0	0	0	0	None	0	10	Aty (%)	-											0			なし			0			4
87	37	M	-2	w/o	-2	w/o	w/o	w/o	-2	0	0	0	0	0	0	0	0	0	0	0	None	0	10	LDH (U/l)	-											153			132			142			149
87	37	M	-2	w/o	-2	w/o	w/o	w/o	-2	0	0	0	0	0	0	0	0	0	0	0	None	0	10	T-Bil (mg/dl)	-											0.4			0.5			0.5			0.5
87	37	M	-2	w/o	-2	w/o	w/o	w/o	-2	0	0	0	0	0	0	0	0	0	0	0	None	0	10	BUN (mg/dl)	-											8.4			11.4			13.9			13.7
87	37	M	-2	w/o	-2	w/o	w/o	w/o	-2	0	0	0	0	0	0	0	0	0	0	0	None	0	10	Cre (mg/dl)	-											1.03			0.8			0.71			0.77
87	37	M	-2	w/o	-2	w/o	w/o	w/o	-2	0	0	0	0	0	0	0	0	0	0	0	None	0	10	CRP (mg/dl)	-											0.02			0.07			0.35			0.02
87	37	M	-2	w/o	-2	w/o	w/o	w/o	-2	0	0	0	0	0	0	0	0	0	0	0	None	0	10	CT	1											None						Worse
87	37	M	-2	w/o	-2	w/o	w/o	w/o	-2	0	0	0	0	0	0	0	0	0	0	0	None	0	10	O2 (l/min)	0											0	0	0	0	0	0	0	0	0	0	0
88	57	M	-6	-6	w/o	-8	w/o	w/o	-8	0	1	1	0	0	0	0	1	0	0	0	Favipiravir, Dexamethasone	1	6	WBC(/µl)	-											2380			2540			8120
88	57	M	-6	-6	w/o	-8	w/o	w/o	-8	0	1	1	0	0	0	0	1	0	0	0	Favipiravir, Dexamethasone	1	6	RBC(x10^4/µl)	-											515			488			488
88	57	M	-6	-6	w/o	-8	w/o	w/o	-8	0	1	1	0	0	0	0	1	0	0	0	Favipiravir, Dexamethasone	1	6	Hb(g/dl)	-											14.9			13.9			13.8
88	57	M	-6	-6	w/o	-8	w/o	w/o	-8	0	1	1	0	0	0	0	1	0	0	0	Favipiravir, Dexamethasone	1	6	PLT (x10^4/µl)	-											16.5			17.7			30.9
88	57	M	-6	-6	w/o	-8	w/o	w/o	-8	0	1	1	0	0	0	0	1	0	0	0	Favipiravir, Dexamethasone	1	6	Neu (%)	-											49.6			68.9			89.1
88	57	M	-6	-6	w/o	-8	w/o	w/o	-8	0	1	1	0	0	0	0	1	0	0	0	Favipiravir, Dexamethasone	1	6	Lym (%)	-											40.8			22.4			6.7
88	57	M	-6	-6	w/o	-8	w/o	w/o	-8	0	1	1	0	0	0	0	1	0	0	0	Favipiravir, Dexamethasone	1	6	N/L	-											1.21569			3.07589			13.2985
88	57	M	-6	-6	w/o	-8	w/o	w/o	-8	0	1	1	0	0	0	0	1	0	0	0	Favipiravir, Dexamethasone	1	6	Aty (%)	-											0			0			0
88	57	M	-6	-6	w/o	-8	w/o	w/o	-8	0	1	1	0	0	0	0	1	0	0	0	Favipiravir, Dexamethasone	1	6	LDH (U/l)	-											258			300			338
88	57	M	-6	-6	w/o	-8	w/o	w/o	-8	0	1	1	0	0	0	0	1	0	0	0	Favipiravir, Dexamethasone	1	6	T-Bil (mg/dl)	-											0.7			0.5			0.4
88	57	M	-6	-6	w/o	-8	w/o	w/o	-8	0	1	1	0	0	0	0	1	0	0	0	Favipiravir, Dexamethasone	1	6	BUN (mg/dl)	-											13.6			18			22.5
88	57	M	-6	-6	w/o	-8	w/o	w/o	-8	0	1	1	0	0	0	0	1	0	0	0	Favipiravir, Dexamethasone	1	6	Cre (mg/dl)	-											1.19			1.24			0.98
88	57	M	-6	-6	w/o	-8	w/o	w/o	-8	0	1	1	0	0	0	0	1	0	0	0	Favipiravir, Dexamethasone	1	6	CRP (mg/dl)	-											3.17			4.57			4.84
88	57	M	-6	-6	w/o	-8	w/o	w/o	-8	0	1	1	0	0	0	0	1	0	0	0	Favipiravir, Dexamethasone	1	6	CT	1									Infiltrate						Worse
88	57	M	-6	-6	w/o	-8	w/o	w/o	-8	0	1	1	0	0	0	0	1	0	0	0	Favipiravir, Dexamethasone	1	6	O2 (l/min)	5											0	0	0	2	3	3	5
89	73	F	w/o	w/o	w/o	-11	w/o	w/o	-11	0	0	0	1	0	0	0	0	0	0	0	None	0	6	WBC(/µl)	-											6150				5270
89	73	F	w/o	w/o	w/o	-11	w/o	w/o	-11	0	0	0	1	0	0	0	0	0	0	0	None	0	6	RBC(x10^4/µl)	-											418				415
89	73	F	w/o	w/o	w/o	-11	w/o	w/o	-11	0	0	0	1	0	0	0	0	0	0	0	None	0	6	Hb(g/dl)	-											14.2				14
89	73	F	w/o	w/o	w/o	-11	w/o	w/o	-11	0	0	0	1	0	0	0	0	0	0	0	None	0	6	PLT (x10^4/µl)	-											50.1				50.7
89	73	F	w/o	w/o	w/o	-11	w/o	w/o	-11	0	0	0	1	0	0	0	0	0	0	0	None	0	6	Neu (%)	-											69				51
89	73	F	w/o	w/o	w/o	-11	w/o	w/o	-11	0	0	0	1	0	0	0	0	0	0	0	None	0	6	Lym (%)	-											28				38
89	73	F	w/o	w/o	w/o	-11	w/o	w/o	-11	0	0	0	1	0	0	0	0	0	0	0	None	0	6	N/L	-											2.46429				1.34211
89	73	F	w/o	w/o	w/o	-11	w/o	w/o	-11	0	0	0	1	0	0	0	0	0	0	0	None	0	6	Aty (%)	-											1				5
89	73	F	w/o	w/o	w/o	-11	w/o	w/o	-11	0	0	0	1	0	0	0	0	0	0	0	None	0	6	LDH (U/l)	-											329				222
89	73	F	w/o	w/o	w/o	-11	w/o	w/o	-11	0	0	0	1	0	0	0	0	0	0	0	None	0	6	T-Bil (mg/dl)	-											0.7				0.8
89	73	F	w/o	w/o	w/o	-11	w/o	w/o	-11	0	0	0	1	0	0	0	0	0	0	0	None	0	6	BUN (mg/dl)	-											9.8				13.9
89	73	F	w/o	w/o	w/o	-11	w/o	w/o	-11	0	0	0	1	0	0	0	0	0	0	0	None	0	6	Cre (mg/dl)	-											0.65				0.77
89	73	F	w/o	w/o	w/o	-11	w/o	w/o	-11	0	0	0	1	0	0	0	0	0	0	0	None	0	6	CRP (mg/dl)	-											0.92				0.1
89	73	F	w/o	w/o	w/o	-11	w/o	w/o	-11	0	0	0	1	0	0	0	0	0	0	0	None	0	6	CT	1							Infiltrate
89	73	F	w/o	w/o	w/o	-11	w/o	w/o	-11	0	0	0	1	0	0	0	0	0	0	0	None	0	6	O2 (l/min)	0											0	0	0	0	0	0	0
90	74	M	w/o	w/o	w/o	w/o	w/o	w/o	0	1	0	0	1	0	0	0	0	0	0	0	None	0	8	WBC(/µl)	-											6610				4060
90	74	M	w/o	w/o	w/o	w/o	w/o	w/o	0	1	0	0	1	0	0	0	0	0	0	0	None	0	8	RBC(x10^4/µl)	-											457				465
90	74	M	w/o	w/o	w/o	w/o	w/o	w/o	0	1	0	0	1	0	0	0	0	0	0	0	None	0	8	Hb(g/dl)	-											14.7				14.8
90	74	M	w/o	w/o	w/o	w/o	w/o	w/o	0	1	0	0	1	0	0	0	0	0	0	0	None	0	8	PLT (x10^4/µl)	-											29.5				23.9
90	74	M	w/o	w/o	w/o	w/o	w/o	w/o	0	1	0	0	1	0	0	0	0	0	0	0	None	0	8	Neu (%)	-											72.4				52.9
90	74	M	w/o	w/o	w/o	w/o	w/o	w/o	0	1	0	0	1	0	0	0	0	0	0	0	None	0	8	Lym (%)	-											20.6				36.7
90	74	M	w/o	w/o	w/o	w/o	w/o	w/o	0	1	0	0	1	0	0	0	0	0	0	0	None	0	8	N/L	-											3.51456				1.44142
90	74	M	w/o	w/o	w/o	w/o	w/o	w/o	0	1	0	0	1	0	0	0	0	0	0	0	None	0	8	Aty (%)	-											0				0
90	74	M	w/o	w/o	w/o	w/o	w/o	w/o	0	1	0	0	1	0	0	0	0	0	0	0	None	0	8	LDH (U/l)	-											151				130
90	74	M	w/o	w/o	w/o	w/o	w/o	w/o	0	1	0	0	1	0	0	0	0	0	0	0	None	0	8	T-Bil (mg/dl)	-											0.6				0.9
90	74	M	w/o	w/o	w/o	w/o	w/o	w/o	0	1	0	0	1	0	0	0	0	0	0	0	None	0	8	BUN (mg/dl)	-											16.3				14.5
90	74	M	w/o	w/o	w/o	w/o	w/o	w/o	0	1	0	0	1	0	0	0	0	0	0	0	None	0	8	Cre (mg/dl)	-											0.72				0.76
90	74	M	w/o	w/o	w/o	w/o	w/o	w/o	0	1	0	0	1	0	0	0	0	0	0	0	None	0	8	CRP (mg/dl)	-											0.03				0.04
90	74	M	w/o	w/o	w/o	w/o	w/o	w/o	0	1	0	0	1	0	0	0	0	0	0	0	None	0	8	CT	1											Infiltrate
90	74	M	w/o	w/o	w/o	w/o	w/o	w/o	0	1	0	0	1	0	0	0	0	0	0	0	None	0	8	O2 (l/min)	0											0	0	0	0	0	0	0	0	0
91	68	F	w/o	-5	-5	-5	w/o	-5	-5	0	0	0	0	0	0	0	0	0	0	0	None	0	22	WBC(/µl)	-										3670					5000		6910				4440
91	68	F	w/o	-5	-5	-5	w/o	-5	-5	0	0	0	0	0	0	0	0	0	0	0	None	0	22	RBC(x10^4/µl)	-										455					445		433				374
91	68	F	w/o	-5	-5	-5	w/o	-5	-5	0	0	0	0	0	0	0	0	0	0	0	None	0	22	Hb(g/dl)	-										14.4					13.9		13.5				11.7
91	68	F	w/o	-5	-5	-5	w/o	-5	-5	0	0	0	0	0	0	0	0	0	0	0	None	0	22	PLT (x10^4/µl)	-										20.1					24		29.1				36.6
91	68	F	w/o	-5	-5	-5	w/o	-5	-5	0	0	0	0	0	0	0	0	0	0	0	None	0	22	Neu (%)	-										45.8					60		61				63.3
91	68	F	w/o	-5	-5	-5	w/o	-5	-5	0	0	0	0	0	0	0	0	0	0	0	None	0	22	Lym (%)	-										45.5					29.4		24				26.6
91	68	F	w/o	-5	-5	-5	w/o	-5	-5	0	0	0	0	0	0	0	0	0	0	0	None	0	22	N/L	-										1.00659					2.04082		2.54167				2.3797
91	68	F	w/o	-5	-5	-5	w/o	-5	-5	0	0	0	0	0	0	0	0	0	0	0	None	0	22	Aty (%)	-										0					0		0				0
91	68	F	w/o	-5	-5	-5	w/o	-5	-5	0	0	0	0	0	0	0	0	0	0	0	None	0	22	LDH (U/l)	-										189					174		228				176
91	68	F	w/o	-5	-5	-5	w/o	-5	-5	0	0	0	0	0	0	0	0	0	0	0	None	0	22	T-Bil (mg/dl)	-										0.5					0.7		0.5				0.4
91	68	F	w/o	-5	-5	-5	w/o	-5	-5	0	0	0	0	0	0	0	0	0	0	0	None	0	22	BUN (mg/dl)	-										11.7					8.4		4.9				8.6
91	68	F	w/o	-5	-5	-5	w/o	-5	-5	0	0	0	0	0	0	0	0	0	0	0	None	0	22	Cre (mg/dl)	-										0.57					0.46		0.47				0.42
91	68	F	w/o	-5	-5	-5	w/o	-5	-5	0	0	0	0	0	0	0	0	0	0	0	None	0	22	CRP (mg/dl)	-										0.15					0.9		0.94				0.3
91	68	F	w/o	-5	-5	-5	w/o	-5	-5	0	0	0	0	0	0	0	0	0	0	0	None	0	22	CT	1										Infiltrate							Worse
91	68	F	w/o	-5	-5	-5	w/o	-5	-5	0	0	0	0	0	0	0	0	0	0	0	None	0	22	O2 (l/min)	0											0	0	0	0	0	0	0	0	0	0	0	0	0	0
92	73	M	-1	w/o	w/o	-3	w/o	w/o	-3	0	0	1	1	0	0	0	0	0	0	0	Favipiravir, Dexamethasone	1	5	WBC(/µl)	-								3170		3790				5620		11620
92	73	M	-1	w/o	w/o	-3	w/o	w/o	-3	0	0	1	1	0	0	0	0	0	0	0	Favipiravir, Dexamethasone	1	5	RBC(x10^4/µl)	-								466		474				460		421
92	73	M	-1	w/o	w/o	-3	w/o	w/o	-3	0	0	1	1	0	0	0	0	0	0	0	Favipiravir, Dexamethasone	1	5	Hb(g/dl)	-								14.2		14.2				13.7		12.5
92	73	M	-1	w/o	w/o	-3	w/o	w/o	-3	0	0	1	1	0	0	0	0	0	0	0	Favipiravir, Dexamethasone	1	5	PLT (x10^4/µl)	-								13.2		11.8				15.2		19.9
92	73	M	-1	w/o	w/o	-3	w/o	w/o	-3	0	0	1	1	0	0	0	0	0	0	0	Favipiravir, Dexamethasone	1	5	Neu (%)	-								65		59.4				84.7		91
92	73	M	-1	w/o	w/o	-3	w/o	w/o	-3	0	0	1	1	0	0	0	0	0	0	0	Favipiravir, Dexamethasone	1	5	Lym (%)	-								23		29.8				10.3		4
92	73	M	-1	w/o	w/o	-3	w/o	w/o	-3	0	0	1	1	0	0	0	0	0	0	0	Favipiravir, Dexamethasone	1	5	N/L	-								2.82609		1.99329				8.2233		22.75
92	73	M	-1	w/o	w/o	-3	w/o	w/o	-3	0	0	1	1	0	0	0	0	0	0	0	Favipiravir, Dexamethasone	1	5	Aty (%)	-								0		0				0		1
92	73	M	-1	w/o	w/o	-3	w/o	w/o	-3	0	0	1	1	0	0	0	0	0	0	0	Favipiravir, Dexamethasone	1	5	LDH (U/l)	-								267		238				430		437
92	73	M	-1	w/o	w/o	-3	w/o	w/o	-3	0	0	1	1	0	0	0	0	0	0	0	Favipiravir, Dexamethasone	1	5	T-Bil (mg/dl)	-								1.1		1.1				1		0.6
92	73	M	-1	w/o	w/o	-3	w/o	w/o	-3	0	0	1	1	0	0	0	0	0	0	0	Favipiravir, Dexamethasone	1	5	BUN (mg/dl)	-								19.3		17.6				26.4		19.4
92	73	M	-1	w/o	w/o	-3	w/o	w/o	-3	0	0	1	1	0	0	0	0	0	0	0	Favipiravir, Dexamethasone	1	5	Cre (mg/dl)	-								1.27		1.02				0.95		0.66
92	73	M	-1	w/o	w/o	-3	w/o	w/o	-3	0	0	1	1	0	0	0	0	0	0	0	Favipiravir, Dexamethasone	1	5	CRP (mg/dl)	-								1.56		5.64				14.41		5.96
92	73	M	-1	w/o	w/o	-3	w/o	w/o	-3	0	0	1	1	0	0	0	0	0	0	0	Favipiravir, Dexamethasone	1	5	CT	1										Infiltrate				Worse		Worse
92	73	M	-1	w/o	w/o	-3	w/o	w/o	-3	0	0	1	1	0	0	0	0	0	0	0	Favipiravir, Dexamethasone	1	5	O2 (l/min)	5											0	0	0	1	3	5
93	73	M	w/o	w/o	w/o	-5	w/o	w/o	-5	0	0	0	1	0	0	0	0	0	0	0	None	0	5	WBC(/µl)	-											5180				5270
93	73	M	w/o	w/o	w/o	-5	w/o	w/o	-5	0	0	0	1	0	0	0	0	0	0	0	None	0	5	RBC(x10^4/µl)	-											421				426
93	73	M	w/o	w/o	w/o	-5	w/o	w/o	-5	0	0	0	1	0	0	0	0	0	0	0	None	0	5	Hb(g/dl)	-											14.1				14
93	73	M	w/o	w/o	w/o	-5	w/o	w/o	-5	0	0	0	1	0	0	0	0	0	0	0	None	0	5	PLT (x10^4/µl)	-											15.4				17.8
93	73	M	w/o	w/o	w/o	-5	w/o	w/o	-5	0	0	0	1	0	0	0	0	0	0	0	None	0	5	Neu (%)	-											68.6				58.8
93	73	M	w/o	w/o	w/o	-5	w/o	w/o	-5	0	0	0	1	0	0	0	0	0	0	0	None	0	5	Lym (%)	-											13.5				21.3
93	73	M	w/o	w/o	w/o	-5	w/o	w/o	-5	0	0	0	1	0	0	0	0	0	0	0	None	0	5	N/L	-											5.08148				2.76056
93	73	M	w/o	w/o	w/o	-5	w/o	w/o	-5	0	0	0	1	0	0	0	0	0	0	0	None	0	5	Aty (%)	-											0				0
93	73	M	w/o	w/o	w/o	-5	w/o	w/o	-5	0	0	0	1	0	0	0	0	0	0	0	None	0	5	LDH (U/l)	-											203				221
93	73	M	w/o	w/o	w/o	-5	w/o	w/o	-5	0	0	0	1	0	0	0	0	0	0	0	None	0	5	T-Bil (mg/dl)	-											0.6				0.5
93	73	M	w/o	w/o	w/o	-5	w/o	w/o	-5	0	0	0	1	0	0	0	0	0	0	0	None	0	5	BUN (mg/dl)	-											20				18.7
93	73	M	w/o	w/o	w/o	-5	w/o	w/o	-5	0	0	0	1	0	0	0	0	0	0	0	None	0	5	Cre (mg/dl)	-											1.4				1.14
93	73	M	w/o	w/o	w/o	-5	w/o	w/o	-5	0	0	0	1	0	0	0	0	0	0	0	None	0	5	CRP (mg/dl)	-											2.2				0.98
93	73	M	w/o	w/o	w/o	-5	w/o	w/o	-5	0	0	0	1	0	0	0	0	0	0	0	None	0	5	CT	0											None
93	73	M	w/o	w/o	w/o	-5	w/o	w/o	-5	0	0	0	1	0	0	0	0	0	0	0	None	0	5	O2 (l/min)	0											0	0	0	0	0	0
94	72	M	w/o	w/o	w/o	w/o	w/o	w/o	0	1	0	1	0	0	0	0	0	0	0	0	Favipiravir	0	16	WBC(/µl)	-											7300			9810				10910		9060			7260
94	72	M	w/o	w/o	w/o	w/o	w/o	w/o	0	1	0	1	0	0	0	0	0	0	0	0	Favipiravir	0	16	RBC(x10^4/µl)	-											505			525				458		469			500
94	72	M	w/o	w/o	w/o	w/o	w/o	w/o	0	1	0	1	0	0	0	0	0	0	0	0	Favipiravir	0	16	Hb(g/dl)	-											16			16.5				14.5		14.7			15.6
94	72	M	w/o	w/o	w/o	w/o	w/o	w/o	0	1	0	1	0	0	0	0	0	0	0	0	Favipiravir	0	16	PLT (x10^4/µl)	-											15.9			21.3				36.9		51.4			61.6
94	72	M	w/o	w/o	w/o	w/o	w/o	w/o	0	1	0	1	0	0	0	0	0	0	0	0	Favipiravir	0	16	Neu (%)	-											77.4			76				87.3		80.6			68.9
94	72	M	w/o	w/o	w/o	w/o	w/o	w/o	0	1	0	1	0	0	0	0	0	0	0	0	Favipiravir	0	16	Lym (%)	-											13.3			19				8.2		12.8			21.3
94	72	M	w/o	w/o	w/o	w/o	w/o	w/o	0	1	0	1	0	0	0	0	0	0	0	0	Favipiravir	0	16	N/L	-											5.81955			4				10.6463		6.29687			3.23474
94	72	M	w/o	w/o	w/o	w/o	w/o	w/o	0	1	0	1	0	0	0	0	0	0	0	0	Favipiravir	0	16	Aty (%)	-											0			0				0		0			0
94	72	M	w/o	w/o	w/o	w/o	w/o	w/o	0	1	0	1	0	0	0	0	0	0	0	0	Favipiravir	0	16	LDH (U/l)	-											287			396				422		408			274
94	72	M	w/o	w/o	w/o	w/o	w/o	w/o	0	1	0	1	0	0	0	0	0	0	0	0	Favipiravir	0	16	T-Bil (mg/dl)	-											0.5			0.6				0.6		0.6			0.5
94	72	M	w/o	w/o	w/o	w/o	w/o	w/o	0	1	0	1	0	0	0	0	0	0	0	0	Favipiravir	0	16	BUN (mg/dl)	-											10.9			11.6				12.3		10.5			14.1
94	72	M	w/o	w/o	w/o	w/o	w/o	w/o	0	1	0	1	0	0	0	0	0	0	0	0	Favipiravir	0	16	Cre (mg/dl)	-											0.76			0.76				0.65		0.7			0.74
94	72	M	w/o	w/o	w/o	w/o	w/o	w/o	0	1	0	1	0	0	0	0	0	0	0	0	Favipiravir	0	16	CRP (mg/dl)	-											10.89			17.08				28.22		24.6			4.84
94	72	M	w/o	w/o	w/o	w/o	w/o	w/o	0	1	0	1	0	0	0	0	0	0	0	0	Favipiravir	0	16	CT	1											Infiltrate				Worse
94	72	M	w/o	w/o	w/o	w/o	w/o	w/o	0	1	0	1	0	0	0	0	0	0	0	0	Favipiravir	0	16	O2 (l/min)	0											0	0	0	0	0	0	0	0	0	0	0	0	0	0
95	89	M	w/o	w/o	w/o	w/o	w/o	w/o	0	1	0	0	1	0	0	0	0	1	0	0	None	0	29	WBC(/µl)	-											2890				2430				2410			3490
95	89	M	w/o	w/o	w/o	w/o	w/o	w/o	0	1	0	0	1	0	0	0	0	1	0	0	None	0	29	RBC(x10^4/µl)	-											303				323				338			326
95	89	M	w/o	w/o	w/o	w/o	w/o	w/o	0	1	0	0	1	0	0	0	0	1	0	0	None	0	29	Hb(g/dl)	-											12.7				13.5				14.1			13.6
95	89	M	w/o	w/o	w/o	w/o	w/o	w/o	0	1	0	0	1	0	0	0	0	1	0	0	None	0	29	PLT (x10^4/µl)	-											19.5				15.3				19.4			27.3
95	89	M	w/o	w/o	w/o	w/o	w/o	w/o	0	1	0	0	1	0	0	0	0	1	0	0	None	0	29	Neu (%)	-											57.2				57.7				55.7			54.5
95	89	M	w/o	w/o	w/o	w/o	w/o	w/o	0	1	0	0	1	0	0	0	0	1	0	0	None	0	29	Lym (%)	-											27.3				30				25.7			28.9
95	89	M	w/o	w/o	w/o	w/o	w/o	w/o	0	1	0	0	1	0	0	0	0	1	0	0	None	0	29	N/L	-											2.09524				1.92333				2.16732			1.88581
95	89	M	w/o	w/o	w/o	w/o	w/o	w/o	0	1	0	0	1	0	0	0	0	1	0	0	None	0	29	Aty (%)	-											0				0				0			0
95	89	M	w/o	w/o	w/o	w/o	w/o	w/o	0	1	0	0	1	0	0	0	0	1	0	0	None	0	29	LDH (U/l)	-											244				236				311			288
95	89	M	w/o	w/o	w/o	w/o	w/o	w/o	0	1	0	0	1	0	0	0	0	1	0	0	None	0	29	T-Bil (mg/dl)	-											0.5				0.4				0.4			0.5
95	89	M	w/o	w/o	w/o	w/o	w/o	w/o	0	1	0	0	1	0	0	0	0	1	0	0	None	0	29	BUN (mg/dl)	-											24.9				28.1				43.3			24.6
95	89	M	w/o	w/o	w/o	w/o	w/o	w/o	0	1	0	0	1	0	0	0	0	1	0	0	None	0	29	Cre (mg/dl)	-											1.47				1.34				1.52			1.19
95	89	M	w/o	w/o	w/o	w/o	w/o	w/o	0	1	0	0	1	0	0	0	0	1	0	0	None	0	29	CRP (mg/dl)	-											0.31				2.62				4.4			3.73
95	89	M	w/o	w/o	w/o	w/o	w/o	w/o	0	1	0	0	1	0	0	0	0	1	0	0	None	0	29	CT	0											None						None
95	89	M	w/o	w/o	w/o	w/o	w/o	w/o	0	1	0	0	1	0	0	0	0	1	0	0	None	0	29	O2 (l/min)	0											0	0	0	0	0	0	0	0	0	0	0	0	0	0
96	68	F	w/o	w/o	-3	-3	w/o	w/o	-3	0	0	0	0	0	0	0	0	0	0	0	None	0	10	WBC(/µl)	-										3600			2420				3110			3080
96	68	F	w/o	w/o	-3	-3	w/o	w/o	-3	0	0	0	0	0	0	0	0	0	0	0	None	0	10	RBC(x10^4/µl)	-										439			418				419			411
96	68	F	w/o	w/o	-3	-3	w/o	w/o	-3	0	0	0	0	0	0	0	0	0	0	0	None	0	10	Hb(g/dl)	-										14.3			13.3				13.2			13
96	68	F	w/o	w/o	-3	-3	w/o	w/o	-3	0	0	0	0	0	0	0	0	0	0	0	None	0	10	PLT (x10^4/µl)	-										15.9			14.9				17.1			19.8
96	68	F	w/o	w/o	-3	-3	w/o	w/o	-3	0	0	0	0	0	0	0	0	0	0	0	None	0	10	Neu (%)	-										51			43				47.7			60
96	68	F	w/o	w/o	-3	-3	w/o	w/o	-3	0	0	0	0	0	0	0	0	0	0	0	None	0	10	Lym (%)	-										40.6			41.3				39.2			32
96	68	F	w/o	w/o	-3	-3	w/o	w/o	-3	0	0	0	0	0	0	0	0	0	0	0	None	0	10	N/L	-										1.25616			1.04116				1.21684			1.875
96	68	F	w/o	w/o	-3	-3	w/o	w/o	-3	0	0	0	0	0	0	0	0	0	0	0	None	0	10	Aty (%)	-										0			0				0			1
96	68	F	w/o	w/o	-3	-3	w/o	w/o	-3	0	0	0	0	0	0	0	0	0	0	0	None	0	10	LDH (U/l)	-										187			164				178			209
96	68	F	w/o	w/o	-3	-3	w/o	w/o	-3	0	0	0	0	0	0	0	0	0	0	0	None	0	10	T-Bil (mg/dl)	-										0.7			0.5				0.7			0.6
96	68	F	w/o	w/o	-3	-3	w/o	w/o	-3	0	0	0	0	0	0	0	0	0	0	0	None	0	10	BUN (mg/dl)	-										18			14.7				13.1			14.3
96	68	F	w/o	w/o	-3	-3	w/o	w/o	-3	0	0	0	0	0	0	0	0	0	0	0	None	0	10	Cre (mg/dl)	-										0.69			0.75				0.69			0.7
96	68	F	w/o	w/o	-3	-3	w/o	w/o	-3	0	0	0	0	0	0	0	0	0	0	0	None	0	10	CRP (mg/dl)	-										0.43			0.44				0.87			0.42
96	68	F	w/o	w/o	-3	-3	w/o	w/o	-3	0	0	0	0	0	0	0	0	0	0	0	None	0	10	CT	0										None
96	68	F	w/o	w/o	-3	-3	w/o	w/o	-3	0	0	0	0	0	0	0	0	0	0	0	None	0	10	O2 (l/min)	0											0	0	0	0	0	0	0	0	0	0	0
97	84	F	-2	-2	w/o	w/o	w/o	w/o	-2	0	0	1	1	0	Tachy-brady syn s/p PMI	0	0	0	0	0	None	0	29	WBC(/µl)	-										6140			3820				4950			5330
97	84	F	-2	-2	w/o	w/o	w/o	w/o	-2	0	0	1	1	0	Tachy-brady syn s/p PMI	0	0	0	0	0	None	0	29	RBC(x10^4/µl)	-										456			439				449			444
97	84	F	-2	-2	w/o	w/o	w/o	w/o	-2	0	0	1	1	0	Tachy-brady syn s/p PMI	0	0	0	0	0	None	0	29	Hb(g/dl)	-										13.8			13.2				13.5			13.4
97	84	F	-2	-2	w/o	w/o	w/o	w/o	-2	0	0	1	1	0	Tachy-brady syn s/p PMI	0	0	0	0	0	None	0	29	PLT (x10^4/µl)	-										14.4			14.2				16.5			22.8
97	84	F	-2	-2	w/o	w/o	w/o	w/o	-2	0	0	1	1	0	Tachy-brady syn s/p PMI	0	0	0	0	0	None	0	29	Neu (%)	-										80.7			60.9				57			71.9
97	84	F	-2	-2	w/o	w/o	w/o	w/o	-2	0	0	1	1	0	Tachy-brady syn s/p PMI	0	0	0	0	0	None	0	29	Lym (%)	-										13			30.9				37			21.6
97	84	F	-2	-2	w/o	w/o	w/o	w/o	-2	0	0	1	1	0	Tachy-brady syn s/p PMI	0	0	0	0	0	None	0	29	N/L	-										6.20769			1.97087				1.54054			3.3287
97	84	F	-2	-2	w/o	w/o	w/o	w/o	-2	0	0	1	1	0	Tachy-brady syn s/p PMI	0	0	0	0	0	None	0	29	Aty (%)	-										0			0				2			0
97	84	F	-2	-2	w/o	w/o	w/o	w/o	-2	0	0	1	1	0	Tachy-brady syn s/p PMI	0	0	0	0	0	None	0	29	LDH (U/l)	-										226			192				232			218
97	84	F	-2	-2	w/o	w/o	w/o	w/o	-2	0	0	1	1	0	Tachy-brady syn s/p PMI	0	0	0	0	0	None	0	29	T-Bil (mg/dl)	-										0.6			0.7				0.6			0.6
97	84	F	-2	-2	w/o	w/o	w/o	w/o	-2	0	0	1	1	0	Tachy-brady syn s/p PMI	0	0	0	0	0	None	0	29	BUN (mg/dl)	-										14.8			12.6				13.7			12.3
97	84	F	-2	-2	w/o	w/o	w/o	w/o	-2	0	0	1	1	0	Tachy-brady syn s/p PMI	0	0	0	0	0	None	0	29	Cre (mg/dl)	-										0.8			0.71				0.6			0.63
97	84	F	-2	-2	w/o	w/o	w/o	w/o	-2	0	0	1	1	0	Tachy-brady syn s/p PMI	0	0	0	0	0	None	0	29	CRP (mg/dl)	-										1.04			2.59				4.37			1.22
97	84	F	-2	-2	w/o	w/o	w/o	w/o	-2	0	0	1	1	0	Tachy-brady syn s/p PMI	0	0	0	0	0	None	0	29	CT	0										None
97	84	F	-2	-2	w/o	w/o	w/o	w/o	-2	0	0	1	1	0	Tachy-brady syn s/p PMI	0	0	0	0	0	None	0	29	O2 (l/min)	0											0	0	0	0	0	0	0	0	0	0	0	0	0	0
98	68	M	-2	w/o	w/o	w/o	w/o	w/o	-2	0	0	0	0	0	0	0	0	0	0	0	None	0	6	WBC(/µl)	-											4120				5290
98	68	M	-2	w/o	w/o	w/o	w/o	w/o	-2	0	0	0	0	0	0	0	0	0	0	0	None	0	6	RBC(x10^4/µl)	-											435				406
98	68	M	-2	w/o	w/o	w/o	w/o	w/o	-2	0	0	0	0	0	0	0	0	0	0	0	None	0	6	Hb(g/dl)	-											15.2				13.9
98	68	M	-2	w/o	w/o	w/o	w/o	w/o	-2	0	0	0	0	0	0	0	0	0	0	0	None	0	6	PLT (x10^4/µl)	-											24.3				35.1
98	68	M	-2	w/o	w/o	w/o	w/o	w/o	-2	0	0	0	0	0	0	0	0	0	0	0	None	0	6	Neu (%)	-											63.4				62.4
98	68	M	-2	w/o	w/o	w/o	w/o	w/o	-2	0	0	0	0	0	0	0	0	0	0	0	None	0	6	Lym (%)	-											25				29.1
98	68	M	-2	w/o	w/o	w/o	w/o	w/o	-2	0	0	0	0	0	0	0	0	0	0	0	None	0	6	N/L	-											2.536				2.14433
98	68	M	-2	w/o	w/o	w/o	w/o	w/o	-2	0	0	0	0	0	0	0	0	0	0	0	None	0	6	Aty (%)	-											0				0
98	68	M	-2	w/o	w/o	w/o	w/o	w/o	-2	0	0	0	0	0	0	0	0	0	0	0	None	0	6	LDH (U/l)	-											209				181
98	68	M	-2	w/o	w/o	w/o	w/o	w/o	-2	0	0	0	0	0	0	0	0	0	0	0	None	0	6	T-Bil (mg/dl)	-											0.4				0.6
98	68	M	-2	w/o	w/o	w/o	w/o	w/o	-2	0	0	0	0	0	0	0	0	0	0	0	None	0	6	BUN (mg/dl)	-											15.4				10.1
98	68	M	-2	w/o	w/o	w/o	w/o	w/o	-2	0	0	0	0	0	0	0	0	0	0	0	None	0	6	Cre (mg/dl)	-											0.72				0.66
98	68	M	-2	w/o	w/o	w/o	w/o	w/o	-2	0	0	0	0	0	0	0	0	0	0	0	None	0	6	CRP (mg/dl)	-											1.56				0.79
98	68	M	-2	w/o	w/o	w/o	w/o	w/o	-2	0	0	0	0	0	0	0	0	0	0	0	None	0	6	CT	1											Infiltrate
98	68	M	-2	w/o	w/o	w/o	w/o	w/o	-2	0	0	0	0	0	0	0	0	0	0	0	None	0	6	O2 (l/min)	0											0	0	0	0	0	0	0
			*These values means initial date of each symptom. "w/" means a patient complained the symptom but initial date was ambuiguous.
																						0			0
																						0			0
[truncated: 16 more columns]
